# Supplementary material for: A polygenic score method boosted by non-additive models
Source: Nat Commun. 2024 May 29;15:4433. doi: 10.1038/s41467-024-48654-x (PMC11522481; doi:10.1038/s41467-024-48654-x)
Supplement: Supplementary file 4 — Supplementary Data 1 [file 41467_2024_48654_MOESM4_ESM.xlsx]

## Sheet: Supplementary Figure 4a
method	phenotype	cross validation	metric	stat
GenoBoost	Rheumatoid arthritis	0	Covariate-adjusted pseudo-$R^2$	0.0128517
GenoBoost	Rheumatoid arthritis	1	Covariate-adjusted pseudo-$R^2$	0.0130467
GenoBoost	Rheumatoid arthritis	2	Covariate-adjusted pseudo-$R^2$	0.0119079
GenoBoost	Rheumatoid arthritis	3	Covariate-adjusted pseudo-$R^2$	0.0138229
GenoBoost	Rheumatoid arthritis	4	Covariate-adjusted pseudo-$R^2$	0.0125758
GenoBoost	Psoriasis	0	Covariate-adjusted pseudo-$R^2$	0.042391
GenoBoost	Psoriasis	1	Covariate-adjusted pseudo-$R^2$	0.0456285
GenoBoost	Psoriasis	2	Covariate-adjusted pseudo-$R^2$	0.0421119
GenoBoost	Psoriasis	3	Covariate-adjusted pseudo-$R^2$	0.0442338
GenoBoost	Psoriasis	4	Covariate-adjusted pseudo-$R^2$	0.0435552
GenoBoost	Gout	0	Covariate-adjusted pseudo-$R^2$	0.0401001
GenoBoost	Gout	1	Covariate-adjusted pseudo-$R^2$	0.0411793
GenoBoost	Gout	2	Covariate-adjusted pseudo-$R^2$	0.0395126
GenoBoost	Gout	3	Covariate-adjusted pseudo-$R^2$	0.0396214
GenoBoost	Gout	4	Covariate-adjusted pseudo-$R^2$	0.0417153
GenoBoost	Inflammatory bowel disease	0	Covariate-adjusted pseudo-$R^2$	0.00624344
GenoBoost	Inflammatory bowel disease	1	Covariate-adjusted pseudo-$R^2$	0.00673285
GenoBoost	Inflammatory bowel disease	2	Covariate-adjusted pseudo-$R^2$	0.00795636
GenoBoost	Inflammatory bowel disease	3	Covariate-adjusted pseudo-$R^2$	0.00873738
GenoBoost	Inflammatory bowel disease	4	Covariate-adjusted pseudo-$R^2$	0.00871577
GenoBoost	Asthma	0	Covariate-adjusted pseudo-$R^2$	0.0331367
GenoBoost	Asthma	1	Covariate-adjusted pseudo-$R^2$	0.0301499
GenoBoost	Asthma	2	Covariate-adjusted pseudo-$R^2$	0.0297086
GenoBoost	Asthma	3	Covariate-adjusted pseudo-$R^2$	0.0307622
GenoBoost	Asthma	4	Covariate-adjusted pseudo-$R^2$	0.0319076
GenoBoost	All-cause dementia	0	Covariate-adjusted pseudo-$R^2$	0.035331
GenoBoost	All-cause dementia	1	Covariate-adjusted pseudo-$R^2$	0.0341768
GenoBoost	All-cause dementia	2	Covariate-adjusted pseudo-$R^2$	0.0332279
GenoBoost	All-cause dementia	3	Covariate-adjusted pseudo-$R^2$	0.0338088
GenoBoost	All-cause dementia	4	Covariate-adjusted pseudo-$R^2$	0.0341517
GenoBoost	Alzheimer's disease	0	Covariate-adjusted pseudo-$R^2$	0.0420988
GenoBoost	Alzheimer's disease	1	Covariate-adjusted pseudo-$R^2$	0.0401871
GenoBoost	Alzheimer's disease	2	Covariate-adjusted pseudo-$R^2$	0.0418206
GenoBoost	Alzheimer's disease	3	Covariate-adjusted pseudo-$R^2$	0.0383563
GenoBoost	Alzheimer's disease	4	Covariate-adjusted pseudo-$R^2$	0.0407614
GenoBoost	Atrial fibrillation	0	Covariate-adjusted pseudo-$R^2$	0.0337846
GenoBoost	Atrial fibrillation	1	Covariate-adjusted pseudo-$R^2$	0.0310547
GenoBoost	Atrial fibrillation	2	Covariate-adjusted pseudo-$R^2$	0.0315113
GenoBoost	Atrial fibrillation	3	Covariate-adjusted pseudo-$R^2$	0.0325082
GenoBoost	Atrial fibrillation	4	Covariate-adjusted pseudo-$R^2$	0.0326454
GenoBoost	Breast cancer	0	Covariate-adjusted pseudo-$R^2$	0.0265273
GenoBoost	Breast cancer	1	Covariate-adjusted pseudo-$R^2$	0.0254078
GenoBoost	Breast cancer	2	Covariate-adjusted pseudo-$R^2$	0.0263489
GenoBoost	Breast cancer	3	Covariate-adjusted pseudo-$R^2$	0.0272621
GenoBoost	Breast cancer	4	Covariate-adjusted pseudo-$R^2$	0.024314
GenoBoost	Colorectal cancer	0	Covariate-adjusted pseudo-$R^2$	0.00381666
GenoBoost	Colorectal cancer	1	Covariate-adjusted pseudo-$R^2$	0.0036018
GenoBoost	Colorectal cancer	2	Covariate-adjusted pseudo-$R^2$	0.00253177
GenoBoost	Colorectal cancer	3	Covariate-adjusted pseudo-$R^2$	0.00423337
GenoBoost	Colorectal cancer	4	Covariate-adjusted pseudo-$R^2$	0.00325319
GenoBoost	Coronary artery disease	0	Covariate-adjusted pseudo-$R^2$	0.0223677
GenoBoost	Coronary artery disease	1	Covariate-adjusted pseudo-$R^2$	0.0239702
GenoBoost	Coronary artery disease	2	Covariate-adjusted pseudo-$R^2$	0.0241957
GenoBoost	Coronary artery disease	3	Covariate-adjusted pseudo-$R^2$	0.0217348
GenoBoost	Coronary artery disease	4	Covariate-adjusted pseudo-$R^2$	0.0242748
GenoBoost	Type 2 diabetes	0	Covariate-adjusted pseudo-$R^2$	0.0381557
GenoBoost	Type 2 diabetes	1	Covariate-adjusted pseudo-$R^2$	0.0362605
GenoBoost	Type 2 diabetes	2	Covariate-adjusted pseudo-$R^2$	0.0377881
GenoBoost	Type 2 diabetes	3	Covariate-adjusted pseudo-$R^2$	0.0383768
GenoBoost	Type 2 diabetes	4	Covariate-adjusted pseudo-$R^2$	0.0392484
Non-additive GenoBoost	Rheumatoid arthritis	0	Covariate-adjusted pseudo-$R^2$	0.0128517
Non-additive GenoBoost	Rheumatoid arthritis	1	Covariate-adjusted pseudo-$R^2$	0.0130467
Non-additive GenoBoost	Rheumatoid arthritis	2	Covariate-adjusted pseudo-$R^2$	0.0122561
Non-additive GenoBoost	Rheumatoid arthritis	3	Covariate-adjusted pseudo-$R^2$	0.0138229
Non-additive GenoBoost	Rheumatoid arthritis	4	Covariate-adjusted pseudo-$R^2$	0.0125758
Non-additive GenoBoost	Psoriasis	0	Covariate-adjusted pseudo-$R^2$	0.042391
Non-additive GenoBoost	Psoriasis	1	Covariate-adjusted pseudo-$R^2$	0.0456285
Non-additive GenoBoost	Psoriasis	2	Covariate-adjusted pseudo-$R^2$	0.0421119
Non-additive GenoBoost	Psoriasis	3	Covariate-adjusted pseudo-$R^2$	0.0442338
Non-additive GenoBoost	Psoriasis	4	Covariate-adjusted pseudo-$R^2$	0.0435552
Non-additive GenoBoost	Gout	0	Covariate-adjusted pseudo-$R^2$	0.0393433
Non-additive GenoBoost	Gout	1	Covariate-adjusted pseudo-$R^2$	0.0389938
Non-additive GenoBoost	Gout	2	Covariate-adjusted pseudo-$R^2$	0.038204
Non-additive GenoBoost	Gout	3	Covariate-adjusted pseudo-$R^2$	0.0375842
Non-additive GenoBoost	Gout	4	Covariate-adjusted pseudo-$R^2$	0.0380952
Non-additive GenoBoost	Inflammatory bowel disease	0	Covariate-adjusted pseudo-$R^2$	0.00574386
Non-additive GenoBoost	Inflammatory bowel disease	1	Covariate-adjusted pseudo-$R^2$	0.00649859
Non-additive GenoBoost	Inflammatory bowel disease	2	Covariate-adjusted pseudo-$R^2$	0.00795636
Non-additive GenoBoost	Inflammatory bowel disease	3	Covariate-adjusted pseudo-$R^2$	0.00873738
Non-additive GenoBoost	Inflammatory bowel disease	4	Covariate-adjusted pseudo-$R^2$	0.0066845
Non-additive GenoBoost	Asthma	0	Covariate-adjusted pseudo-$R^2$	0.0306295
Non-additive GenoBoost	Asthma	1	Covariate-adjusted pseudo-$R^2$	0.0298952
Non-additive GenoBoost	Asthma	2	Covariate-adjusted pseudo-$R^2$	0.0280087
Non-additive GenoBoost	Asthma	3	Covariate-adjusted pseudo-$R^2$	0.0288473
Non-additive GenoBoost	Asthma	4	Covariate-adjusted pseudo-$R^2$	0.0299232
Non-additive GenoBoost	All-cause dementia	0	Covariate-adjusted pseudo-$R^2$	0.035331
Non-additive GenoBoost	All-cause dementia	1	Covariate-adjusted pseudo-$R^2$	0.0340483
Non-additive GenoBoost	All-cause dementia	2	Covariate-adjusted pseudo-$R^2$	0.0358493
Non-additive GenoBoost	All-cause dementia	3	Covariate-adjusted pseudo-$R^2$	0.0329126
Non-additive GenoBoost	All-cause dementia	4	Covariate-adjusted pseudo-$R^2$	0.0341802
Non-additive GenoBoost	Alzheimer's disease	0	Covariate-adjusted pseudo-$R^2$	0.0381408
Non-additive GenoBoost	Alzheimer's disease	1	Covariate-adjusted pseudo-$R^2$	0.0380987
Non-additive GenoBoost	Alzheimer's disease	2	Covariate-adjusted pseudo-$R^2$	0.036876
Non-additive GenoBoost	Alzheimer's disease	3	Covariate-adjusted pseudo-$R^2$	0.0383364
Non-additive GenoBoost	Alzheimer's disease	4	Covariate-adjusted pseudo-$R^2$	0.0368605
Non-additive GenoBoost	Atrial fibrillation	0	Covariate-adjusted pseudo-$R^2$	0.0303135
Non-additive GenoBoost	Atrial fibrillation	1	Covariate-adjusted pseudo-$R^2$	0.0289168
Non-additive GenoBoost	Atrial fibrillation	2	Covariate-adjusted pseudo-$R^2$	0.0295874
Non-additive GenoBoost	Atrial fibrillation	3	Covariate-adjusted pseudo-$R^2$	0.0297086
Non-additive GenoBoost	Atrial fibrillation	4	Covariate-adjusted pseudo-$R^2$	0.0307103
Non-additive GenoBoost	Breast cancer	0	Covariate-adjusted pseudo-$R^2$	0.0254613
Non-additive GenoBoost	Breast cancer	1	Covariate-adjusted pseudo-$R^2$	0.0226538
Non-additive GenoBoost	Breast cancer	2	Covariate-adjusted pseudo-$R^2$	0.0258684
Non-additive GenoBoost	Breast cancer	3	Covariate-adjusted pseudo-$R^2$	0.0238428
Non-additive GenoBoost	Breast cancer	4	Covariate-adjusted pseudo-$R^2$	0.024314
Non-additive GenoBoost	Colorectal cancer	0	Covariate-adjusted pseudo-$R^2$	0.00310601
Non-additive GenoBoost	Colorectal cancer	1	Covariate-adjusted pseudo-$R^2$	0.0036018
Non-additive GenoBoost	Colorectal cancer	2	Covariate-adjusted pseudo-$R^2$	0.0024524
Non-additive GenoBoost	Colorectal cancer	3	Covariate-adjusted pseudo-$R^2$	0.00419079
Non-additive GenoBoost	Colorectal cancer	4	Covariate-adjusted pseudo-$R^2$	0.00325319
Non-additive GenoBoost	Coronary artery disease	0	Covariate-adjusted pseudo-$R^2$	0.0201149
Non-additive GenoBoost	Coronary artery disease	1	Covariate-adjusted pseudo-$R^2$	0.0189998
Non-additive GenoBoost	Coronary artery disease	2	Covariate-adjusted pseudo-$R^2$	0.0220551
Non-additive GenoBoost	Coronary artery disease	3	Covariate-adjusted pseudo-$R^2$	0.0197555
Non-additive GenoBoost	Coronary artery disease	4	Covariate-adjusted pseudo-$R^2$	0.0203181
Non-additive GenoBoost	Type 2 diabetes	0	Covariate-adjusted pseudo-$R^2$	0.0322289
Non-additive GenoBoost	Type 2 diabetes	1	Covariate-adjusted pseudo-$R^2$	0.0322919
Non-additive GenoBoost	Type 2 diabetes	2	Covariate-adjusted pseudo-$R^2$	0.034237
Non-additive GenoBoost	Type 2 diabetes	3	Covariate-adjusted pseudo-$R^2$	0.0331574
Non-additive GenoBoost	Type 2 diabetes	4	Covariate-adjusted pseudo-$R^2$	0.0334888
Additive GenoBoost	Rheumatoid arthritis	0	Covariate-adjusted pseudo-$R^2$	0.0118125
Additive GenoBoost	Rheumatoid arthritis	1	Covariate-adjusted pseudo-$R^2$	0.0101536
Additive GenoBoost	Rheumatoid arthritis	2	Covariate-adjusted pseudo-$R^2$	0.0119079
Additive GenoBoost	Rheumatoid arthritis	3	Covariate-adjusted pseudo-$R^2$	0.0122756
Additive GenoBoost	Rheumatoid arthritis	4	Covariate-adjusted pseudo-$R^2$	0.0124134
Additive GenoBoost	Psoriasis	0	Covariate-adjusted pseudo-$R^2$	0.0412565
Additive GenoBoost	Psoriasis	1	Covariate-adjusted pseudo-$R^2$	0.0428024
Additive GenoBoost	Psoriasis	2	Covariate-adjusted pseudo-$R^2$	0.041095
Additive GenoBoost	Psoriasis	3	Covariate-adjusted pseudo-$R^2$	0.0425093
Additive GenoBoost	Psoriasis	4	Covariate-adjusted pseudo-$R^2$	0.0431663
Additive GenoBoost	Gout	0	Covariate-adjusted pseudo-$R^2$	0.0401001
Additive GenoBoost	Gout	1	Covariate-adjusted pseudo-$R^2$	0.0411793
Additive GenoBoost	Gout	2	Covariate-adjusted pseudo-$R^2$	0.0395126
Additive GenoBoost	Gout	3	Covariate-adjusted pseudo-$R^2$	0.0396214
Additive GenoBoost	Gout	4	Covariate-adjusted pseudo-$R^2$	0.0417153
Additive GenoBoost	Inflammatory bowel disease	0	Covariate-adjusted pseudo-$R^2$	0.00624344
Additive GenoBoost	Inflammatory bowel disease	1	Covariate-adjusted pseudo-$R^2$	0.00673285
Additive GenoBoost	Inflammatory bowel disease	2	Covariate-adjusted pseudo-$R^2$	0.00799756
Additive GenoBoost	Inflammatory bowel disease	3	Covariate-adjusted pseudo-$R^2$	0.00943852
Additive GenoBoost	Inflammatory bowel disease	4	Covariate-adjusted pseudo-$R^2$	0.00871577
Additive GenoBoost	Asthma	0	Covariate-adjusted pseudo-$R^2$	0.0331367
Additive GenoBoost	Asthma	1	Covariate-adjusted pseudo-$R^2$	0.0301499
Additive GenoBoost	Asthma	2	Covariate-adjusted pseudo-$R^2$	0.0297086
Additive GenoBoost	Asthma	3	Covariate-adjusted pseudo-$R^2$	0.0307622
Additive GenoBoost	Asthma	4	Covariate-adjusted pseudo-$R^2$	0.0319076
Additive GenoBoost	All-cause dementia	0	Covariate-adjusted pseudo-$R^2$	0.0344093
Additive GenoBoost	All-cause dementia	1	Covariate-adjusted pseudo-$R^2$	0.0341768
Additive GenoBoost	All-cause dementia	2	Covariate-adjusted pseudo-$R^2$	0.0332279
Additive GenoBoost	All-cause dementia	3	Covariate-adjusted pseudo-$R^2$	0.0338088
Additive GenoBoost	All-cause dementia	4	Covariate-adjusted pseudo-$R^2$	0.0341517
Additive GenoBoost	Alzheimer's disease	0	Covariate-adjusted pseudo-$R^2$	0.0420988
Additive GenoBoost	Alzheimer's disease	1	Covariate-adjusted pseudo-$R^2$	0.0401871
Additive GenoBoost	Alzheimer's disease	2	Covariate-adjusted pseudo-$R^2$	0.0418206
Additive GenoBoost	Alzheimer's disease	3	Covariate-adjusted pseudo-$R^2$	0.0383563
Additive GenoBoost	Alzheimer's disease	4	Covariate-adjusted pseudo-$R^2$	0.0407614
Additive GenoBoost	Atrial fibrillation	0	Covariate-adjusted pseudo-$R^2$	0.0337846
Additive GenoBoost	Atrial fibrillation	1	Covariate-adjusted pseudo-$R^2$	0.0310547
Additive GenoBoost	Atrial fibrillation	2	Covariate-adjusted pseudo-$R^2$	0.0315113
Additive GenoBoost	Atrial fibrillation	3	Covariate-adjusted pseudo-$R^2$	0.0325082
Additive GenoBoost	Atrial fibrillation	4	Covariate-adjusted pseudo-$R^2$	0.0326454
Additive GenoBoost	Breast cancer	0	Covariate-adjusted pseudo-$R^2$	0.0265273
Additive GenoBoost	Breast cancer	1	Covariate-adjusted pseudo-$R^2$	0.0254078
Additive GenoBoost	Breast cancer	2	Covariate-adjusted pseudo-$R^2$	0.0263489
Additive GenoBoost	Breast cancer	3	Covariate-adjusted pseudo-$R^2$	0.0272621
Additive GenoBoost	Breast cancer	4	Covariate-adjusted pseudo-$R^2$	0.0272082
Additive GenoBoost	Colorectal cancer	0	Covariate-adjusted pseudo-$R^2$	0.00381666
Additive GenoBoost	Colorectal cancer	1	Covariate-adjusted pseudo-$R^2$	0.00342688
Additive GenoBoost	Colorectal cancer	2	Covariate-adjusted pseudo-$R^2$	0.00253177
Additive GenoBoost	Colorectal cancer	3	Covariate-adjusted pseudo-$R^2$	0.00423337
Additive GenoBoost	Colorectal cancer	4	Covariate-adjusted pseudo-$R^2$	0.00400208
Additive GenoBoost	Coronary artery disease	0	Covariate-adjusted pseudo-$R^2$	0.0223677
Additive GenoBoost	Coronary artery disease	1	Covariate-adjusted pseudo-$R^2$	0.0239702
Additive GenoBoost	Coronary artery disease	2	Covariate-adjusted pseudo-$R^2$	0.0241957
Additive GenoBoost	Coronary artery disease	3	Covariate-adjusted pseudo-$R^2$	0.0217348
Additive GenoBoost	Coronary artery disease	4	Covariate-adjusted pseudo-$R^2$	0.0242748
Additive GenoBoost	Type 2 diabetes	0	Covariate-adjusted pseudo-$R^2$	0.0381557
Additive GenoBoost	Type 2 diabetes	1	Covariate-adjusted pseudo-$R^2$	0.0362605
Additive GenoBoost	Type 2 diabetes	2	Covariate-adjusted pseudo-$R^2$	0.0377881
Additive GenoBoost	Type 2 diabetes	3	Covariate-adjusted pseudo-$R^2$	0.0383768
Additive GenoBoost	Type 2 diabetes	4	Covariate-adjusted pseudo-$R^2$	0.0392484
snpboost	Rheumatoid arthritis	0	Covariate-adjusted pseudo-$R^2$	0.0110848
snpboost	Rheumatoid arthritis	1	Covariate-adjusted pseudo-$R^2$	0.0109577
snpboost	Rheumatoid arthritis	2	Covariate-adjusted pseudo-$R^2$	0.0115489
snpboost	Rheumatoid arthritis	3	Covariate-adjusted pseudo-$R^2$	0.0119746
snpboost	Rheumatoid arthritis	4	Covariate-adjusted pseudo-$R^2$	0.0120043
snpboost	Psoriasis	0	Covariate-adjusted pseudo-$R^2$	0.0413487
snpboost	Psoriasis	1	Covariate-adjusted pseudo-$R^2$	0.0434932
snpboost	Psoriasis	2	Covariate-adjusted pseudo-$R^2$	0.0410024
snpboost	Psoriasis	3	Covariate-adjusted pseudo-$R^2$	0.0423783
snpboost	Psoriasis	4	Covariate-adjusted pseudo-$R^2$	0.0433923
snpboost	Gout	0	Covariate-adjusted pseudo-$R^2$	0.0383499
snpboost	Gout	1	Covariate-adjusted pseudo-$R^2$	0.0392791
snpboost	Gout	2	Covariate-adjusted pseudo-$R^2$	0.0395962
snpboost	Gout	3	Covariate-adjusted pseudo-$R^2$	0.0378024
snpboost	Gout	4	Covariate-adjusted pseudo-$R^2$	0.0412832
snpboost	Inflammatory bowel disease	0	Covariate-adjusted pseudo-$R^2$	0.00725404
snpboost	Inflammatory bowel disease	1	Covariate-adjusted pseudo-$R^2$	0.00684485
snpboost	Inflammatory bowel disease	2	Covariate-adjusted pseudo-$R^2$	0.00756184
snpboost	Inflammatory bowel disease	3	Covariate-adjusted pseudo-$R^2$	0.00847066
snpboost	Inflammatory bowel disease	4	Covariate-adjusted pseudo-$R^2$	0.00975043
snpboost	Asthma	0	Covariate-adjusted pseudo-$R^2$	0.0334524
snpboost	Asthma	1	Covariate-adjusted pseudo-$R^2$	0.030454
snpboost	Asthma	2	Covariate-adjusted pseudo-$R^2$	0.0304543
snpboost	Asthma	3	Covariate-adjusted pseudo-$R^2$	0.0310433
snpboost	Asthma	4	Covariate-adjusted pseudo-$R^2$	0.032183
snpboost	All-cause dementia	0	Covariate-adjusted pseudo-$R^2$	0.0337628
snpboost	All-cause dementia	1	Covariate-adjusted pseudo-$R^2$	0.0338337
snpboost	All-cause dementia	2	Covariate-adjusted pseudo-$R^2$	0.0322139
snpboost	All-cause dementia	3	Covariate-adjusted pseudo-$R^2$	0.0332645
snpboost	All-cause dementia	4	Covariate-adjusted pseudo-$R^2$	0.0340311
snpboost	Alzheimer's disease	0	Covariate-adjusted pseudo-$R^2$	0.0388413
snpboost	Alzheimer's disease	1	Covariate-adjusted pseudo-$R^2$	0.0392942
snpboost	Alzheimer's disease	2	Covariate-adjusted pseudo-$R^2$	0.038912
snpboost	Alzheimer's disease	3	Covariate-adjusted pseudo-$R^2$	0.0370791
snpboost	Alzheimer's disease	4	Covariate-adjusted pseudo-$R^2$	0.038996
snpboost	Atrial fibrillation	0	Covariate-adjusted pseudo-$R^2$	0.0340201
snpboost	Atrial fibrillation	1	Covariate-adjusted pseudo-$R^2$	0.0310685
snpboost	Atrial fibrillation	2	Covariate-adjusted pseudo-$R^2$	0.0320672
snpboost	Atrial fibrillation	3	Covariate-adjusted pseudo-$R^2$	0.0323576
snpboost	Atrial fibrillation	4	Covariate-adjusted pseudo-$R^2$	0.0331575
snpboost	Breast cancer	0	Covariate-adjusted pseudo-$R^2$	0.028465
snpboost	Breast cancer	1	Covariate-adjusted pseudo-$R^2$	0.0277703
snpboost	Breast cancer	2	Covariate-adjusted pseudo-$R^2$	0.0276991
snpboost	Breast cancer	3	Covariate-adjusted pseudo-$R^2$	0.027164
snpboost	Breast cancer	4	Covariate-adjusted pseudo-$R^2$	0.0277415
snpboost	Colorectal cancer	0	Covariate-adjusted pseudo-$R^2$	0.00363017
snpboost	Colorectal cancer	1	Covariate-adjusted pseudo-$R^2$	0.00458659
snpboost	Colorectal cancer	2	Covariate-adjusted pseudo-$R^2$	0.00256206
snpboost	Colorectal cancer	3	Covariate-adjusted pseudo-$R^2$	0.0049232
snpboost	Colorectal cancer	4	Covariate-adjusted pseudo-$R^2$	0.00440628
snpboost	Coronary artery disease	0	Covariate-adjusted pseudo-$R^2$	0.022195
snpboost	Coronary artery disease	1	Covariate-adjusted pseudo-$R^2$	0.0238326
snpboost	Coronary artery disease	2	Covariate-adjusted pseudo-$R^2$	0.0245535
snpboost	Coronary artery disease	3	Covariate-adjusted pseudo-$R^2$	0.0226246
snpboost	Coronary artery disease	4	Covariate-adjusted pseudo-$R^2$	0.0246274
snpboost	Type 2 diabetes	0	Covariate-adjusted pseudo-$R^2$	0.0389642
snpboost	Type 2 diabetes	1	Covariate-adjusted pseudo-$R^2$	0.0368926
snpboost	Type 2 diabetes	2	Covariate-adjusted pseudo-$R^2$	0.0389543
snpboost	Type 2 diabetes	3	Covariate-adjusted pseudo-$R^2$	0.0386266
snpboost	Type 2 diabetes	4	Covariate-adjusted pseudo-$R^2$	0.0391717
snpnet	Rheumatoid arthritis	0	Covariate-adjusted pseudo-$R^2$	0.0115178
snpnet	Rheumatoid arthritis	1	Covariate-adjusted pseudo-$R^2$	0.0104878
snpnet	Rheumatoid arthritis	2	Covariate-adjusted pseudo-$R^2$	0.0107313
snpnet	Rheumatoid arthritis	3	Covariate-adjusted pseudo-$R^2$	0.011286
snpnet	Rheumatoid arthritis	4	Covariate-adjusted pseudo-$R^2$	0.0114236
snpnet	Psoriasis	0	Covariate-adjusted pseudo-$R^2$	0.0407376
snpnet	Psoriasis	1	Covariate-adjusted pseudo-$R^2$	0.0433013
snpnet	Psoriasis	2	Covariate-adjusted pseudo-$R^2$	0.0413522
snpnet	Psoriasis	3	Covariate-adjusted pseudo-$R^2$	0.0416901
snpnet	Psoriasis	4	Covariate-adjusted pseudo-$R^2$	0.0425689
snpnet	Gout	0	Covariate-adjusted pseudo-$R^2$	0.0375869
snpnet	Gout	1	Covariate-adjusted pseudo-$R^2$	0.0394122
snpnet	Gout	2	Covariate-adjusted pseudo-$R^2$	0.0391426
snpnet	Gout	3	Covariate-adjusted pseudo-$R^2$	0.0391059
snpnet	Gout	4	Covariate-adjusted pseudo-$R^2$	0.0403254
snpnet	Inflammatory bowel disease	0	Covariate-adjusted pseudo-$R^2$	0.00580123
snpnet	Inflammatory bowel disease	1	Covariate-adjusted pseudo-$R^2$	0.004663
snpnet	Inflammatory bowel disease	2	Covariate-adjusted pseudo-$R^2$	0.00615082
snpnet	Inflammatory bowel disease	3	Covariate-adjusted pseudo-$R^2$	0.00588287
snpnet	Inflammatory bowel disease	4	Covariate-adjusted pseudo-$R^2$	0.0086608
snpnet	Asthma	0	Covariate-adjusted pseudo-$R^2$	0.0314284
snpnet	Asthma	1	Covariate-adjusted pseudo-$R^2$	0.0282376
snpnet	Asthma	2	Covariate-adjusted pseudo-$R^2$	0.029163
snpnet	Asthma	3	Covariate-adjusted pseudo-$R^2$	0.0295313
snpnet	Asthma	4	Covariate-adjusted pseudo-$R^2$	0.0292555
snpnet	All-cause dementia	0	Covariate-adjusted pseudo-$R^2$	0.0351953
snpnet	All-cause dementia	1	Covariate-adjusted pseudo-$R^2$	0.034392
snpnet	All-cause dementia	2	Covariate-adjusted pseudo-$R^2$	0.0326175
snpnet	All-cause dementia	3	Covariate-adjusted pseudo-$R^2$	0.034225
snpnet	All-cause dementia	4	Covariate-adjusted pseudo-$R^2$	0.0356731
snpnet	Alzheimer's disease	0	Covariate-adjusted pseudo-$R^2$	0.0382478
snpnet	Alzheimer's disease	1	Covariate-adjusted pseudo-$R^2$	0.0419261
snpnet	Alzheimer's disease	2	Covariate-adjusted pseudo-$R^2$	0.0369212
snpnet	Alzheimer's disease	3	Covariate-adjusted pseudo-$R^2$	0.041869
snpnet	Alzheimer's disease	4	Covariate-adjusted pseudo-$R^2$	0.0407627
snpnet	Atrial fibrillation	0	Covariate-adjusted pseudo-$R^2$	0.0339803
snpnet	Atrial fibrillation	1	Covariate-adjusted pseudo-$R^2$	0.0293506
snpnet	Atrial fibrillation	2	Covariate-adjusted pseudo-$R^2$	0.0321117
snpnet	Atrial fibrillation	3	Covariate-adjusted pseudo-$R^2$	0.0318422
snpnet	Atrial fibrillation	4	Covariate-adjusted pseudo-$R^2$	0.0316666
snpnet	Breast cancer	0	Covariate-adjusted pseudo-$R^2$	0.024675
snpnet	Breast cancer	1	Covariate-adjusted pseudo-$R^2$	0.0250039
snpnet	Breast cancer	2	Covariate-adjusted pseudo-$R^2$	0.025602
snpnet	Breast cancer	3	Covariate-adjusted pseudo-$R^2$	0.0242341
snpnet	Breast cancer	4	Covariate-adjusted pseudo-$R^2$	0.0245421
snpnet	Colorectal cancer	0	Covariate-adjusted pseudo-$R^2$	0.00458679
snpnet	Colorectal cancer	1	Covariate-adjusted pseudo-$R^2$	0.00415675
snpnet	Colorectal cancer	2	Covariate-adjusted pseudo-$R^2$	0.00309888
snpnet	Colorectal cancer	3	Covariate-adjusted pseudo-$R^2$	0.0043475
snpnet	Colorectal cancer	4	Covariate-adjusted pseudo-$R^2$	0.0042274
snpnet	Coronary artery disease	0	Covariate-adjusted pseudo-$R^2$	0.0222101
snpnet	Coronary artery disease	1	Covariate-adjusted pseudo-$R^2$	0.0234204
snpnet	Coronary artery disease	2	Covariate-adjusted pseudo-$R^2$	0.0244852
snpnet	Coronary artery disease	3	Covariate-adjusted pseudo-$R^2$	0.0229515
snpnet	Coronary artery disease	4	Covariate-adjusted pseudo-$R^2$	0.0259435
snpnet	Type 2 diabetes	0	Covariate-adjusted pseudo-$R^2$	0.0390097
snpnet	Type 2 diabetes	1	Covariate-adjusted pseudo-$R^2$	0.0379138
snpnet	Type 2 diabetes	2	Covariate-adjusted pseudo-$R^2$	0.0408529
snpnet	Type 2 diabetes	3	Covariate-adjusted pseudo-$R^2$	0.0394066
snpnet	Type 2 diabetes	4	Covariate-adjusted pseudo-$R^2$	0.0414059
lassosum	Rheumatoid arthritis	0	Covariate-adjusted pseudo-$R^2$	0.00844023
lassosum	Rheumatoid arthritis	1	Covariate-adjusted pseudo-$R^2$	0.0117625
lassosum	Rheumatoid arthritis	2	Covariate-adjusted pseudo-$R^2$	0.00939209
lassosum	Rheumatoid arthritis	3	Covariate-adjusted pseudo-$R^2$	0.00916344
lassosum	Rheumatoid arthritis	4	Covariate-adjusted pseudo-$R^2$	0.011367
lassosum	Psoriasis	0	Covariate-adjusted pseudo-$R^2$	0.0355593
lassosum	Psoriasis	1	Covariate-adjusted pseudo-$R^2$	0.0355403
lassosum	Psoriasis	2	Covariate-adjusted pseudo-$R^2$	0.0338528
lassosum	Psoriasis	3	Covariate-adjusted pseudo-$R^2$	0.0358431
lassosum	Psoriasis	4	Covariate-adjusted pseudo-$R^2$	0.0354272
lassosum	Gout	0	Covariate-adjusted pseudo-$R^2$	0.0386964
lassosum	Gout	1	Covariate-adjusted pseudo-$R^2$	0.0396663
lassosum	Gout	2	Covariate-adjusted pseudo-$R^2$	0.0378118
lassosum	Gout	3	Covariate-adjusted pseudo-$R^2$	0.0363848
lassosum	Gout	4	Covariate-adjusted pseudo-$R^2$	0.0408489
lassosum	Inflammatory bowel disease	0	Covariate-adjusted pseudo-$R^2$	0.00836193
lassosum	Inflammatory bowel disease	1	Covariate-adjusted pseudo-$R^2$	0.00529282
lassosum	Inflammatory bowel disease	2	Covariate-adjusted pseudo-$R^2$	0.0081012
lassosum	Inflammatory bowel disease	3	Covariate-adjusted pseudo-$R^2$	0.00768016
lassosum	Inflammatory bowel disease	4	Covariate-adjusted pseudo-$R^2$	0.00778364
lassosum	Asthma	0	Covariate-adjusted pseudo-$R^2$	0.0277664
lassosum	Asthma	1	Covariate-adjusted pseudo-$R^2$	0.0265391
lassosum	Asthma	2	Covariate-adjusted pseudo-$R^2$	0.0284957
lassosum	Asthma	3	Covariate-adjusted pseudo-$R^2$	0.027481
lassosum	Asthma	4	Covariate-adjusted pseudo-$R^2$	0.0254552
lassosum	All-cause dementia	0	Covariate-adjusted pseudo-$R^2$	0.0323489
lassosum	All-cause dementia	1	Covariate-adjusted pseudo-$R^2$	0.034125
lassosum	All-cause dementia	2	Covariate-adjusted pseudo-$R^2$	0.03204
lassosum	All-cause dementia	3	Covariate-adjusted pseudo-$R^2$	0.0340706
lassosum	All-cause dementia	4	Covariate-adjusted pseudo-$R^2$	0.0310137
lassosum	Alzheimer's disease	0	Covariate-adjusted pseudo-$R^2$	0.0413918
lassosum	Alzheimer's disease	1	Covariate-adjusted pseudo-$R^2$	0.0376795
lassosum	Alzheimer's disease	2	Covariate-adjusted pseudo-$R^2$	0.0353263
lassosum	Alzheimer's disease	3	Covariate-adjusted pseudo-$R^2$	0.0353502
lassosum	Alzheimer's disease	4	Covariate-adjusted pseudo-$R^2$	0.0382648
lassosum	Atrial fibrillation	0	Covariate-adjusted pseudo-$R^2$	0.0343037
lassosum	Atrial fibrillation	1	Covariate-adjusted pseudo-$R^2$	0.032185
lassosum	Atrial fibrillation	2	Covariate-adjusted pseudo-$R^2$	0.0339782
lassosum	Atrial fibrillation	3	Covariate-adjusted pseudo-$R^2$	0.034824
lassosum	Atrial fibrillation	4	Covariate-adjusted pseudo-$R^2$	0.0342905
lassosum	Breast cancer	0	Covariate-adjusted pseudo-$R^2$	0.0265618
lassosum	Breast cancer	1	Covariate-adjusted pseudo-$R^2$	0.0255806
lassosum	Breast cancer	2	Covariate-adjusted pseudo-$R^2$	0.0266015
lassosum	Breast cancer	3	Covariate-adjusted pseudo-$R^2$	0.0257266
lassosum	Breast cancer	4	Covariate-adjusted pseudo-$R^2$	0.0262011
lassosum	Colorectal cancer	0	Covariate-adjusted pseudo-$R^2$	0.00307568
lassosum	Colorectal cancer	1	Covariate-adjusted pseudo-$R^2$	0.00429915
lassosum	Colorectal cancer	2	Covariate-adjusted pseudo-$R^2$	0.00192961
lassosum	Colorectal cancer	3	Covariate-adjusted pseudo-$R^2$	0.00418581
lassosum	Colorectal cancer	4	Covariate-adjusted pseudo-$R^2$	0.00197919
lassosum	Coronary artery disease	0	Covariate-adjusted pseudo-$R^2$	0.0244815
lassosum	Coronary artery disease	1	Covariate-adjusted pseudo-$R^2$	0.0241256
lassosum	Coronary artery disease	2	Covariate-adjusted pseudo-$R^2$	0.0242061
lassosum	Coronary artery disease	3	Covariate-adjusted pseudo-$R^2$	0.0252178
lassosum	Coronary artery disease	4	Covariate-adjusted pseudo-$R^2$	0.0242624
lassosum	Type 2 diabetes	0	Covariate-adjusted pseudo-$R^2$	0.0424835
lassosum	Type 2 diabetes	1	Covariate-adjusted pseudo-$R^2$	0.0422304
lassosum	Type 2 diabetes	2	Covariate-adjusted pseudo-$R^2$	0.0435986
lassosum	Type 2 diabetes	3	Covariate-adjusted pseudo-$R^2$	0.0422624
lassosum	Type 2 diabetes	4	Covariate-adjusted pseudo-$R^2$	0.0437042
LDpred	Rheumatoid arthritis	0	Covariate-adjusted pseudo-$R^2$	0.00670338
LDpred	Rheumatoid arthritis	1	Covariate-adjusted pseudo-$R^2$	0.00847659
LDpred	Rheumatoid arthritis	2	Covariate-adjusted pseudo-$R^2$	0.00677867
LDpred	Rheumatoid arthritis	3	Covariate-adjusted pseudo-$R^2$	0.0082136
LDpred	Rheumatoid arthritis	4	Covariate-adjusted pseudo-$R^2$	0.00801066
LDpred	Psoriasis	0	Covariate-adjusted pseudo-$R^2$	0.0286623
LDpred	Psoriasis	1	Covariate-adjusted pseudo-$R^2$	0.0311668
LDpred	Psoriasis	2	Covariate-adjusted pseudo-$R^2$	0.0282781
LDpred	Psoriasis	3	Covariate-adjusted pseudo-$R^2$	0.0287298
LDpred	Psoriasis	4	Covariate-adjusted pseudo-$R^2$	0.0297669
LDpred	Gout	0	Covariate-adjusted pseudo-$R^2$	0.0388044
LDpred	Gout	1	Covariate-adjusted pseudo-$R^2$	0.0268335
LDpred	Gout	2	Covariate-adjusted pseudo-$R^2$	0.0396082
LDpred	Gout	3	Covariate-adjusted pseudo-$R^2$	0.0343002
LDpred	Gout	4	Covariate-adjusted pseudo-$R^2$	0.0383721
LDpred	Inflammatory bowel disease	0	Covariate-adjusted pseudo-$R^2$	0.0100977
LDpred	Inflammatory bowel disease	1	Covariate-adjusted pseudo-$R^2$	0.00565683
LDpred	Inflammatory bowel disease	2	Covariate-adjusted pseudo-$R^2$	0.00853176
LDpred	Inflammatory bowel disease	3	Covariate-adjusted pseudo-$R^2$	0.00698673
LDpred	Inflammatory bowel disease	4	Covariate-adjusted pseudo-$R^2$	0.0062734
LDpred	Asthma	0	Covariate-adjusted pseudo-$R^2$	0.0183493
LDpred	Asthma	1	Covariate-adjusted pseudo-$R^2$	0.0179036
LDpred	Asthma	2	Covariate-adjusted pseudo-$R^2$	0.0192678
LDpred	Asthma	3	Covariate-adjusted pseudo-$R^2$	0.0184352
LDpred	Asthma	4	Covariate-adjusted pseudo-$R^2$	0.0176326
LDpred	All-cause dementia	0	Covariate-adjusted pseudo-$R^2$	0.0312472
LDpred	All-cause dementia	1	Covariate-adjusted pseudo-$R^2$	0.0329196
LDpred	All-cause dementia	2	Covariate-adjusted pseudo-$R^2$	0.0330361
LDpred	All-cause dementia	3	Covariate-adjusted pseudo-$R^2$	0.0334921
LDpred	All-cause dementia	4	Covariate-adjusted pseudo-$R^2$	0.0306563
LDpred	Alzheimer's disease	0	Covariate-adjusted pseudo-$R^2$	0.0333301
LDpred	Alzheimer's disease	1	Covariate-adjusted pseudo-$R^2$	0.0393467
LDpred	Alzheimer's disease	2	Covariate-adjusted pseudo-$R^2$	0.036581
LDpred	Alzheimer's disease	3	Covariate-adjusted pseudo-$R^2$	0.0370859
LDpred	Alzheimer's disease	4	Covariate-adjusted pseudo-$R^2$	0.0381416
LDpred	Atrial fibrillation	0	Covariate-adjusted pseudo-$R^2$	0.0363166
LDpred	Atrial fibrillation	1	Covariate-adjusted pseudo-$R^2$	0.0333826
LDpred	Atrial fibrillation	2	Covariate-adjusted pseudo-$R^2$	0.036656
LDpred	Atrial fibrillation	3	Covariate-adjusted pseudo-$R^2$	0.0351496
LDpred	Atrial fibrillation	4	Covariate-adjusted pseudo-$R^2$	0.036012
LDpred	Breast cancer	0	Covariate-adjusted pseudo-$R^2$	0.0286397
LDpred	Breast cancer	1	Covariate-adjusted pseudo-$R^2$	0.0281464
LDpred	Breast cancer	2	Covariate-adjusted pseudo-$R^2$	0.0275089
LDpred	Breast cancer	3	Covariate-adjusted pseudo-$R^2$	0.0290416
LDpred	Breast cancer	4	Covariate-adjusted pseudo-$R^2$	0.0286451
LDpred	Colorectal cancer	0	Covariate-adjusted pseudo-$R^2$	0.00449449
LDpred	Colorectal cancer	1	Covariate-adjusted pseudo-$R^2$	0.00638087
LDpred	Colorectal cancer	2	Covariate-adjusted pseudo-$R^2$	0.00403456
LDpred	Colorectal cancer	3	Covariate-adjusted pseudo-$R^2$	0.00511557
LDpred	Colorectal cancer	4	Covariate-adjusted pseudo-$R^2$	0.00335206
LDpred	Coronary artery disease	0	Covariate-adjusted pseudo-$R^2$	0.0286921
LDpred	Coronary artery disease	1	Covariate-adjusted pseudo-$R^2$	0.0293114
LDpred	Coronary artery disease	2	Covariate-adjusted pseudo-$R^2$	0.0284418
LDpred	Coronary artery disease	3	Covariate-adjusted pseudo-$R^2$	0.0294055
LDpred	Coronary artery disease	4	Covariate-adjusted pseudo-$R^2$	0.0281748
LDpred	Type 2 diabetes	0	Covariate-adjusted pseudo-$R^2$	0.0397875
LDpred	Type 2 diabetes	1	Covariate-adjusted pseudo-$R^2$	0.0403897
LDpred	Type 2 diabetes	2	Covariate-adjusted pseudo-$R^2$	0.0410914
LDpred	Type 2 diabetes	3	Covariate-adjusted pseudo-$R^2$	0.0409151
LDpred	Type 2 diabetes	4	Covariate-adjusted pseudo-$R^2$	0.0409964
PRS-CS	Rheumatoid arthritis	0	Covariate-adjusted pseudo-$R^2$	0.00712362
PRS-CS	Rheumatoid arthritis	1	Covariate-adjusted pseudo-$R^2$	0.00900025
PRS-CS	Rheumatoid arthritis	2	Covariate-adjusted pseudo-$R^2$	0.00883172
PRS-CS	Rheumatoid arthritis	3	Covariate-adjusted pseudo-$R^2$	0.00783626
PRS-CS	Rheumatoid arthritis	4	Covariate-adjusted pseudo-$R^2$	0.00798968
PRS-CS	Psoriasis	0	Covariate-adjusted pseudo-$R^2$	0.0350656
PRS-CS	Psoriasis	1	Covariate-adjusted pseudo-$R^2$	0.0347079
PRS-CS	Psoriasis	2	Covariate-adjusted pseudo-$R^2$	0.0327132
PRS-CS	Psoriasis	3	Covariate-adjusted pseudo-$R^2$	0.0343392
PRS-CS	Psoriasis	4	Covariate-adjusted pseudo-$R^2$	0.0332799
PRS-CS	Gout	0	Covariate-adjusted pseudo-$R^2$	0.0338349
PRS-CS	Gout	1	Covariate-adjusted pseudo-$R^2$	0.0314155
PRS-CS	Gout	2	Covariate-adjusted pseudo-$R^2$	0.0331797
PRS-CS	Gout	3	Covariate-adjusted pseudo-$R^2$	0.028825
PRS-CS	Gout	4	Covariate-adjusted pseudo-$R^2$	0.0345883
PRS-CS	Inflammatory bowel disease	0	Covariate-adjusted pseudo-$R^2$	0.0085707
PRS-CS	Inflammatory bowel disease	1	Covariate-adjusted pseudo-$R^2$	0.00445128
PRS-CS	Inflammatory bowel disease	2	Covariate-adjusted pseudo-$R^2$	0.00616227
PRS-CS	Inflammatory bowel disease	3	Covariate-adjusted pseudo-$R^2$	0.00513384
PRS-CS	Inflammatory bowel disease	4	Covariate-adjusted pseudo-$R^2$	0.00551333
PRS-CS	Asthma	0	Covariate-adjusted pseudo-$R^2$	0.0282814
PRS-CS	Asthma	1	Covariate-adjusted pseudo-$R^2$	0.0272993
PRS-CS	Asthma	2	Covariate-adjusted pseudo-$R^2$	0.02939
PRS-CS	Asthma	3	Covariate-adjusted pseudo-$R^2$	0.0272708
PRS-CS	Asthma	4	Covariate-adjusted pseudo-$R^2$	0.0263349
PRS-CS	All-cause dementia	0	Covariate-adjusted pseudo-$R^2$	0.0100505
PRS-CS	All-cause dementia	1	Covariate-adjusted pseudo-$R^2$	0.0135146
PRS-CS	All-cause dementia	2	Covariate-adjusted pseudo-$R^2$	0.00907753
PRS-CS	All-cause dementia	3	Covariate-adjusted pseudo-$R^2$	0.00821045
PRS-CS	All-cause dementia	4	Covariate-adjusted pseudo-$R^2$	0.0093433
PRS-CS	Alzheimer's disease	0	Covariate-adjusted pseudo-$R^2$	0.00658623
PRS-CS	Alzheimer's disease	1	Covariate-adjusted pseudo-$R^2$	0.00989321
PRS-CS	Alzheimer's disease	2	Covariate-adjusted pseudo-$R^2$	0.00664947
PRS-CS	Alzheimer's disease	3	Covariate-adjusted pseudo-$R^2$	0.00855592
PRS-CS	Alzheimer's disease	4	Covariate-adjusted pseudo-$R^2$	0.0102711
PRS-CS	Atrial fibrillation	0	Covariate-adjusted pseudo-$R^2$	0.0312754
PRS-CS	Atrial fibrillation	1	Covariate-adjusted pseudo-$R^2$	0.0305117
PRS-CS	Atrial fibrillation	2	Covariate-adjusted pseudo-$R^2$	0.0333617
PRS-CS	Atrial fibrillation	3	Covariate-adjusted pseudo-$R^2$	0.0313726
PRS-CS	Atrial fibrillation	4	Covariate-adjusted pseudo-$R^2$	0.0315527
PRS-CS	Breast cancer	0	Covariate-adjusted pseudo-$R^2$	0.0192676
PRS-CS	Breast cancer	1	Covariate-adjusted pseudo-$R^2$	0.0174887
PRS-CS	Breast cancer	2	Covariate-adjusted pseudo-$R^2$	0.0196291
PRS-CS	Breast cancer	3	Covariate-adjusted pseudo-$R^2$	0.019261
PRS-CS	Breast cancer	4	Covariate-adjusted pseudo-$R^2$	0.0181844
PRS-CS	Colorectal cancer	0	Covariate-adjusted pseudo-$R^2$	0.00355413
PRS-CS	Colorectal cancer	1	Covariate-adjusted pseudo-$R^2$	0.00389433
PRS-CS	Colorectal cancer	2	Covariate-adjusted pseudo-$R^2$	0.00261646
PRS-CS	Colorectal cancer	3	Covariate-adjusted pseudo-$R^2$	0.00424444
PRS-CS	Colorectal cancer	4	Covariate-adjusted pseudo-$R^2$	0.00212954
PRS-CS	Coronary artery disease	0	Covariate-adjusted pseudo-$R^2$	0.0258539
PRS-CS	Coronary artery disease	1	Covariate-adjusted pseudo-$R^2$	0.0258684
PRS-CS	Coronary artery disease	2	Covariate-adjusted pseudo-$R^2$	0.0260735
PRS-CS	Coronary artery disease	3	Covariate-adjusted pseudo-$R^2$	0.0252115
PRS-CS	Coronary artery disease	4	Covariate-adjusted pseudo-$R^2$	0.0236215
PRS-CS	Type 2 diabetes	0	Covariate-adjusted pseudo-$R^2$	0.0453918
PRS-CS	Type 2 diabetes	1	Covariate-adjusted pseudo-$R^2$	0.0464091
PRS-CS	Type 2 diabetes	2	Covariate-adjusted pseudo-$R^2$	0.0482335
PRS-CS	Type 2 diabetes	3	Covariate-adjusted pseudo-$R^2$	0.047195
PRS-CS	Type 2 diabetes	4	Covariate-adjusted pseudo-$R^2$	0.0470761
SBayesR	Rheumatoid arthritis	0	Covariate-adjusted pseudo-$R^2$	0.00120559
SBayesR	Rheumatoid arthritis	1	Covariate-adjusted pseudo-$R^2$	0.00292756
SBayesR	Rheumatoid arthritis	2	Covariate-adjusted pseudo-$R^2$	0.00157656
SBayesR	Rheumatoid arthritis	3	Covariate-adjusted pseudo-$R^2$	0.00192998
SBayesR	Rheumatoid arthritis	4	Covariate-adjusted pseudo-$R^2$	0.00234812
SBayesR	Gout	0	Covariate-adjusted pseudo-$R^2$	0.0130654
SBayesR	Inflammatory bowel disease	0	Covariate-adjusted pseudo-$R^2$	0.00504467
SBayesR	Inflammatory bowel disease	1	Covariate-adjusted pseudo-$R^2$	0.00137268
SBayesR	Inflammatory bowel disease	2	Covariate-adjusted pseudo-$R^2$	0.00324813
SBayesR	Inflammatory bowel disease	3	Covariate-adjusted pseudo-$R^2$	0.00210902
SBayesR	Inflammatory bowel disease	4	Covariate-adjusted pseudo-$R^2$	0.00176327
SBayesR	Asthma	0	Covariate-adjusted pseudo-$R^2$	0.0224716
SBayesR	Asthma	1	Covariate-adjusted pseudo-$R^2$	0.0206727
SBayesR	Asthma	2	Covariate-adjusted pseudo-$R^2$	0.0209193
SBayesR	Asthma	3	Covariate-adjusted pseudo-$R^2$	0.0215824
SBayesR	Asthma	4	Covariate-adjusted pseudo-$R^2$	0.0212329
SBayesR	All-cause dementia	0	Covariate-adjusted pseudo-$R^2$	-0.00104626
SBayesR	All-cause dementia	1	Covariate-adjusted pseudo-$R^2$	0.00201546
SBayesR	All-cause dementia	2	Covariate-adjusted pseudo-$R^2$	-0.00104253
SBayesR	All-cause dementia	3	Covariate-adjusted pseudo-$R^2$	-0.000877158
SBayesR	All-cause dementia	4	Covariate-adjusted pseudo-$R^2$	-0.00106771
SBayesR	Atrial fibrillation	0	Covariate-adjusted pseudo-$R^2$	0.0163484
SBayesR	Atrial fibrillation	1	Covariate-adjusted pseudo-$R^2$	0.0166092
SBayesR	Atrial fibrillation	2	Covariate-adjusted pseudo-$R^2$	0.0190906
SBayesR	Atrial fibrillation	3	Covariate-adjusted pseudo-$R^2$	0.0168098
SBayesR	Atrial fibrillation	4	Covariate-adjusted pseudo-$R^2$	0.0171568
SBayesR	Breast cancer	0	Covariate-adjusted pseudo-$R^2$	0.00915517
SBayesR	Breast cancer	1	Covariate-adjusted pseudo-$R^2$	0.00804409
SBayesR	Breast cancer	2	Covariate-adjusted pseudo-$R^2$	0.00862899
SBayesR	Breast cancer	3	Covariate-adjusted pseudo-$R^2$	0.00880987
SBayesR	Breast cancer	4	Covariate-adjusted pseudo-$R^2$	0.00836127
SBayesR	Colorectal cancer	0	Covariate-adjusted pseudo-$R^2$	0.0015429
SBayesR	Colorectal cancer	1	Covariate-adjusted pseudo-$R^2$	0.00184099
SBayesR	Colorectal cancer	2	Covariate-adjusted pseudo-$R^2$	0.00122549
SBayesR	Colorectal cancer	3	Covariate-adjusted pseudo-$R^2$	0.00300242
SBayesR	Colorectal cancer	4	Covariate-adjusted pseudo-$R^2$	0.000857007
SBayesR	Coronary artery disease	0	Covariate-adjusted pseudo-$R^2$	0.0160649
SBayesR	Coronary artery disease	1	Covariate-adjusted pseudo-$R^2$	0.016172
SBayesR	Coronary artery disease	2	Covariate-adjusted pseudo-$R^2$	0.0150422
SBayesR	Coronary artery disease	3	Covariate-adjusted pseudo-$R^2$	0.0159545
SBayesR	Coronary artery disease	4	Covariate-adjusted pseudo-$R^2$	0.013034
SBayesR	Type 2 diabetes	0	Covariate-adjusted pseudo-$R^2$	0.0327879
SBayesR	Type 2 diabetes	1	Covariate-adjusted pseudo-$R^2$	0.0342563
SBayesR	Type 2 diabetes	2	Covariate-adjusted pseudo-$R^2$	0.0352484
SBayesR	Type 2 diabetes	3	Covariate-adjusted pseudo-$R^2$	0.0340953
SBayesR	Type 2 diabetes	4	Covariate-adjusted pseudo-$R^2$	0.0350318
C+T	Rheumatoid arthritis	0	Covariate-adjusted pseudo-$R^2$	0.004298
C+T	Rheumatoid arthritis	1	Covariate-adjusted pseudo-$R^2$	0.00675896
C+T	Rheumatoid arthritis	2	Covariate-adjusted pseudo-$R^2$	0.00574915
C+T	Rheumatoid arthritis	3	Covariate-adjusted pseudo-$R^2$	0.00599976
C+T	Rheumatoid arthritis	4	Covariate-adjusted pseudo-$R^2$	0.00631006
C+T	Psoriasis	0	Covariate-adjusted pseudo-$R^2$	0.0330274
C+T	Psoriasis	1	Covariate-adjusted pseudo-$R^2$	0.031052
C+T	Psoriasis	2	Covariate-adjusted pseudo-$R^2$	0.0282386
C+T	Psoriasis	3	Covariate-adjusted pseudo-$R^2$	0.0285908
C+T	Psoriasis	4	Covariate-adjusted pseudo-$R^2$	0.0275161
C+T	Gout	0	Covariate-adjusted pseudo-$R^2$	0.0173549
C+T	Gout	1	Covariate-adjusted pseudo-$R^2$	0.015481
C+T	Gout	2	Covariate-adjusted pseudo-$R^2$	0.0164281
C+T	Gout	3	Covariate-adjusted pseudo-$R^2$	0.0145022
C+T	Gout	4	Covariate-adjusted pseudo-$R^2$	0.0169166
C+T	Inflammatory bowel disease	0	Covariate-adjusted pseudo-$R^2$	0.00540284
C+T	Inflammatory bowel disease	1	Covariate-adjusted pseudo-$R^2$	0.00202311
C+T	Inflammatory bowel disease	2	Covariate-adjusted pseudo-$R^2$	0.00454225
C+T	Inflammatory bowel disease	3	Covariate-adjusted pseudo-$R^2$	0.00316091
C+T	Inflammatory bowel disease	4	Covariate-adjusted pseudo-$R^2$	0.00282292
C+T	Asthma	0	Covariate-adjusted pseudo-$R^2$	0.020156
C+T	Asthma	1	Covariate-adjusted pseudo-$R^2$	0.0197679
C+T	Asthma	2	Covariate-adjusted pseudo-$R^2$	0.0199972
C+T	Asthma	3	Covariate-adjusted pseudo-$R^2$	0.0205899
C+T	Asthma	4	Covariate-adjusted pseudo-$R^2$	0.0202559
C+T	All-cause dementia	0	Covariate-adjusted pseudo-$R^2$	-0.00229763
C+T	All-cause dementia	1	Covariate-adjusted pseudo-$R^2$	0.0010791
C+T	All-cause dementia	2	Covariate-adjusted pseudo-$R^2$	-0.00195656
C+T	All-cause dementia	3	Covariate-adjusted pseudo-$R^2$	-0.00122734
C+T	All-cause dementia	4	Covariate-adjusted pseudo-$R^2$	-0.00190272
C+T	Alzheimer's disease	0	Covariate-adjusted pseudo-$R^2$	-0.000212137
C+T	Alzheimer's disease	1	Covariate-adjusted pseudo-$R^2$	-0.00233753
C+T	Alzheimer's disease	2	Covariate-adjusted pseudo-$R^2$	-0.00309077
C+T	Alzheimer's disease	3	Covariate-adjusted pseudo-$R^2$	-0.00556341
C+T	Alzheimer's disease	4	Covariate-adjusted pseudo-$R^2$	-0.0020672
C+T	Atrial fibrillation	0	Covariate-adjusted pseudo-$R^2$	0.0149661
C+T	Atrial fibrillation	1	Covariate-adjusted pseudo-$R^2$	0.0147757
C+T	Atrial fibrillation	2	Covariate-adjusted pseudo-$R^2$	0.0185148
C+T	Atrial fibrillation	3	Covariate-adjusted pseudo-$R^2$	0.0162104
C+T	Atrial fibrillation	4	Covariate-adjusted pseudo-$R^2$	0.0162715
C+T	Breast cancer	0	Covariate-adjusted pseudo-$R^2$	0.0081735
C+T	Breast cancer	1	Covariate-adjusted pseudo-$R^2$	0.00909995
C+T	Breast cancer	2	Covariate-adjusted pseudo-$R^2$	0.00924053
C+T	Breast cancer	3	Covariate-adjusted pseudo-$R^2$	0.00948615
C+T	Breast cancer	4	Covariate-adjusted pseudo-$R^2$	0.00804731
C+T	Colorectal cancer	0	Covariate-adjusted pseudo-$R^2$	0.00187181
C+T	Colorectal cancer	1	Covariate-adjusted pseudo-$R^2$	-0.000199123
C+T	Colorectal cancer	2	Covariate-adjusted pseudo-$R^2$	0.00086864
C+T	Colorectal cancer	3	Covariate-adjusted pseudo-$R^2$	0.00186826
C+T	Colorectal cancer	4	Covariate-adjusted pseudo-$R^2$	-0.00023784
C+T	Coronary artery disease	0	Covariate-adjusted pseudo-$R^2$	0.016782
C+T	Coronary artery disease	1	Covariate-adjusted pseudo-$R^2$	0.0178212
C+T	Coronary artery disease	2	Covariate-adjusted pseudo-$R^2$	0.016236
C+T	Coronary artery disease	3	Covariate-adjusted pseudo-$R^2$	0.0175819
C+T	Coronary artery disease	4	Covariate-adjusted pseudo-$R^2$	0.0144958
C+T	Type 2 diabetes	0	Covariate-adjusted pseudo-$R^2$	0.0313242
C+T	Type 2 diabetes	1	Covariate-adjusted pseudo-$R^2$	0.0308659
C+T	Type 2 diabetes	2	Covariate-adjusted pseudo-$R^2$	0.0318833
C+T	Type 2 diabetes	3	Covariate-adjusted pseudo-$R^2$	0.0318388
C+T	Type 2 diabetes	4	Covariate-adjusted pseudo-$R^2$	0.0308859

## Sheet: Supplementary Figure 4b
method	phenotype	cross validation	metric	stat
GenoBoost	Rheumatoid arthritis	0	AUC	0.662085
GenoBoost	Rheumatoid arthritis	1	AUC	0.662124
GenoBoost	Rheumatoid arthritis	2	AUC	0.660866
GenoBoost	Rheumatoid arthritis	3	AUC	0.6639
GenoBoost	Rheumatoid arthritis	4	AUC	0.661284
GenoBoost	Psoriasis	0	AUC	0.669081
GenoBoost	Psoriasis	1	AUC	0.677223
GenoBoost	Psoriasis	2	AUC	0.669163
GenoBoost	Psoriasis	3	AUC	0.672054
GenoBoost	Psoriasis	4	AUC	0.668417
GenoBoost	Gout	0	AUC	0.797532
GenoBoost	Gout	1	AUC	0.798325
GenoBoost	Gout	2	AUC	0.79692
GenoBoost	Gout	3	AUC	0.79783
GenoBoost	Gout	4	AUC	0.798699
GenoBoost	Inflammatory bowel disease	0	AUC	0.570928
GenoBoost	Inflammatory bowel disease	1	AUC	0.577575
GenoBoost	Inflammatory bowel disease	2	AUC	0.583257
GenoBoost	Inflammatory bowel disease	3	AUC	0.588726
GenoBoost	Inflammatory bowel disease	4	AUC	0.587904
GenoBoost	Asthma	0	AUC	0.613002
GenoBoost	Asthma	1	AUC	0.608934
GenoBoost	Asthma	2	AUC	0.608624
GenoBoost	Asthma	3	AUC	0.610568
GenoBoost	Asthma	4	AUC	0.612619
GenoBoost	All-cause dementia	0	AUC	0.819261
GenoBoost	All-cause dementia	1	AUC	0.818966
GenoBoost	All-cause dementia	2	AUC	0.81837
GenoBoost	All-cause dementia	3	AUC	0.818163
GenoBoost	All-cause dementia	4	AUC	0.818864
GenoBoost	Alzheimer's disease	0	AUC	0.833605
GenoBoost	Alzheimer's disease	1	AUC	0.832097
GenoBoost	Alzheimer's disease	2	AUC	0.831791
GenoBoost	Alzheimer's disease	3	AUC	0.83004
GenoBoost	Alzheimer's disease	4	AUC	0.831625
GenoBoost	Atrial fibrillation	0	AUC	0.75753
GenoBoost	Atrial fibrillation	1	AUC	0.755659
GenoBoost	Atrial fibrillation	2	AUC	0.755911
GenoBoost	Atrial fibrillation	3	AUC	0.756271
GenoBoost	Atrial fibrillation	4	AUC	0.75648
GenoBoost	Breast cancer	0	AUC	0.641234
GenoBoost	Breast cancer	1	AUC	0.640367
GenoBoost	Breast cancer	2	AUC	0.641187
GenoBoost	Breast cancer	3	AUC	0.641685
GenoBoost	Breast cancer	4	AUC	0.636273
GenoBoost	Colorectal cancer	0	AUC	0.668606
GenoBoost	Colorectal cancer	1	AUC	0.667468
GenoBoost	Colorectal cancer	2	AUC	0.666584
GenoBoost	Colorectal cancer	3	AUC	0.66945
GenoBoost	Colorectal cancer	4	AUC	0.668074
GenoBoost	Coronary artery disease	0	AUC	0.755313
GenoBoost	Coronary artery disease	1	AUC	0.756192
GenoBoost	Coronary artery disease	2	AUC	0.756691
GenoBoost	Coronary artery disease	3	AUC	0.754539
GenoBoost	Coronary artery disease	4	AUC	0.757188
GenoBoost	Type 2 diabetes	0	AUC	0.702952
GenoBoost	Type 2 diabetes	1	AUC	0.700672
GenoBoost	Type 2 diabetes	2	AUC	0.701101
GenoBoost	Type 2 diabetes	3	AUC	0.70228
GenoBoost	Type 2 diabetes	4	AUC	0.703778
Non-additive GenoBoost	Rheumatoid arthritis	0	AUC	0.662085
Non-additive GenoBoost	Rheumatoid arthritis	1	AUC	0.662124
Non-additive GenoBoost	Rheumatoid arthritis	2	AUC	0.661359
Non-additive GenoBoost	Rheumatoid arthritis	3	AUC	0.6639
Non-additive GenoBoost	Rheumatoid arthritis	4	AUC	0.661284
Non-additive GenoBoost	Psoriasis	0	AUC	0.669081
Non-additive GenoBoost	Psoriasis	1	AUC	0.677223
Non-additive GenoBoost	Psoriasis	2	AUC	0.669163
Non-additive GenoBoost	Psoriasis	3	AUC	0.672054
Non-additive GenoBoost	Psoriasis	4	AUC	0.668417
Non-additive GenoBoost	Gout	0	AUC	0.796731
Non-additive GenoBoost	Gout	1	AUC	0.796741
Non-additive GenoBoost	Gout	2	AUC	0.79636
Non-additive GenoBoost	Gout	3	AUC	0.796258
Non-additive GenoBoost	Gout	4	AUC	0.795984
Non-additive GenoBoost	Inflammatory bowel disease	0	AUC	0.572475
Non-additive GenoBoost	Inflammatory bowel disease	1	AUC	0.577041
Non-additive GenoBoost	Inflammatory bowel disease	2	AUC	0.583257
Non-additive GenoBoost	Inflammatory bowel disease	3	AUC	0.588726
Non-additive GenoBoost	Inflammatory bowel disease	4	AUC	0.577805
Non-additive GenoBoost	Asthma	0	AUC	0.608758
Non-additive GenoBoost	Asthma	1	AUC	0.60838
Non-additive GenoBoost	Asthma	2	AUC	0.605391
Non-additive GenoBoost	Asthma	3	AUC	0.607212
Non-additive GenoBoost	Asthma	4	AUC	0.609084
Non-additive GenoBoost	All-cause dementia	0	AUC	0.819261
Non-additive GenoBoost	All-cause dementia	1	AUC	0.818656
Non-additive GenoBoost	All-cause dementia	2	AUC	0.819664
Non-additive GenoBoost	All-cause dementia	3	AUC	0.817377
Non-additive GenoBoost	All-cause dementia	4	AUC	0.818958
Non-additive GenoBoost	Alzheimer's disease	0	AUC	0.830245
Non-additive GenoBoost	Alzheimer's disease	1	AUC	0.830891
Non-additive GenoBoost	Alzheimer's disease	2	AUC	0.829239
Non-additive GenoBoost	Alzheimer's disease	3	AUC	0.830593
Non-additive GenoBoost	Alzheimer's disease	4	AUC	0.829083
Non-additive GenoBoost	Atrial fibrillation	0	AUC	0.755179
Non-additive GenoBoost	Atrial fibrillation	1	AUC	0.75427
Non-additive GenoBoost	Atrial fibrillation	2	AUC	0.754438
Non-additive GenoBoost	Atrial fibrillation	3	AUC	0.754398
Non-additive GenoBoost	Atrial fibrillation	4	AUC	0.755096
Non-additive GenoBoost	Breast cancer	0	AUC	0.638604
Non-additive GenoBoost	Breast cancer	1	AUC	0.634808
Non-additive GenoBoost	Breast cancer	2	AUC	0.6401
Non-additive GenoBoost	Breast cancer	3	AUC	0.637199
Non-additive GenoBoost	Breast cancer	4	AUC	0.636273
Non-additive GenoBoost	Colorectal cancer	0	AUC	0.667441
Non-additive GenoBoost	Colorectal cancer	1	AUC	0.667468
Non-additive GenoBoost	Colorectal cancer	2	AUC	0.666541
Non-additive GenoBoost	Colorectal cancer	3	AUC	0.669105
Non-additive GenoBoost	Colorectal cancer	4	AUC	0.668074
Non-additive GenoBoost	Coronary artery disease	0	AUC	0.753501
Non-additive GenoBoost	Coronary artery disease	1	AUC	0.752657
Non-additive GenoBoost	Coronary artery disease	2	AUC	0.755409
Non-additive GenoBoost	Coronary artery disease	3	AUC	0.753343
Non-additive GenoBoost	Coronary artery disease	4	AUC	0.753898
Non-additive GenoBoost	Type 2 diabetes	0	AUC	0.696481
Non-additive GenoBoost	Type 2 diabetes	1	AUC	0.696967
Non-additive GenoBoost	Type 2 diabetes	2	AUC	0.698015
Non-additive GenoBoost	Type 2 diabetes	3	AUC	0.697586
Non-additive GenoBoost	Type 2 diabetes	4	AUC	0.697703
Additive GenoBoost	Rheumatoid arthritis	0	AUC	0.660042
Additive GenoBoost	Rheumatoid arthritis	1	AUC	0.656633
Additive GenoBoost	Rheumatoid arthritis	2	AUC	0.660866
Additive GenoBoost	Rheumatoid arthritis	3	AUC	0.661312
Additive GenoBoost	Rheumatoid arthritis	4	AUC	0.661243
Additive GenoBoost	Psoriasis	0	AUC	0.669544
Additive GenoBoost	Psoriasis	1	AUC	0.675447
Additive GenoBoost	Psoriasis	2	AUC	0.670706
Additive GenoBoost	Psoriasis	3	AUC	0.672807
Additive GenoBoost	Psoriasis	4	AUC	0.677153
Additive GenoBoost	Gout	0	AUC	0.797532
Additive GenoBoost	Gout	1	AUC	0.798325
Additive GenoBoost	Gout	2	AUC	0.79692
Additive GenoBoost	Gout	3	AUC	0.79783
Additive GenoBoost	Gout	4	AUC	0.798699
Additive GenoBoost	Inflammatory bowel disease	0	AUC	0.570928
Additive GenoBoost	Inflammatory bowel disease	1	AUC	0.577575
Additive GenoBoost	Inflammatory bowel disease	2	AUC	0.584732
Additive GenoBoost	Inflammatory bowel disease	3	AUC	0.592431
Additive GenoBoost	Inflammatory bowel disease	4	AUC	0.587904
Additive GenoBoost	Asthma	0	AUC	0.613002
Additive GenoBoost	Asthma	1	AUC	0.608934
Additive GenoBoost	Asthma	2	AUC	0.608624
Additive GenoBoost	Asthma	3	AUC	0.610568
Additive GenoBoost	Asthma	4	AUC	0.612619
Additive GenoBoost	All-cause dementia	0	AUC	0.819228
Additive GenoBoost	All-cause dementia	1	AUC	0.818966
Additive GenoBoost	All-cause dementia	2	AUC	0.81837
Additive GenoBoost	All-cause dementia	3	AUC	0.818163
Additive GenoBoost	All-cause dementia	4	AUC	0.818864
Additive GenoBoost	Alzheimer's disease	0	AUC	0.833605
Additive GenoBoost	Alzheimer's disease	1	AUC	0.832097
Additive GenoBoost	Alzheimer's disease	2	AUC	0.831791
Additive GenoBoost	Alzheimer's disease	3	AUC	0.83004
Additive GenoBoost	Alzheimer's disease	4	AUC	0.831625
Additive GenoBoost	Atrial fibrillation	0	AUC	0.75753
Additive GenoBoost	Atrial fibrillation	1	AUC	0.755659
Additive GenoBoost	Atrial fibrillation	2	AUC	0.755911
Additive GenoBoost	Atrial fibrillation	3	AUC	0.756271
Additive GenoBoost	Atrial fibrillation	4	AUC	0.75648
Additive GenoBoost	Breast cancer	0	AUC	0.641234
Additive GenoBoost	Breast cancer	1	AUC	0.640367
Additive GenoBoost	Breast cancer	2	AUC	0.641187
Additive GenoBoost	Breast cancer	3	AUC	0.641685
Additive GenoBoost	Breast cancer	4	AUC	0.641199
Additive GenoBoost	Colorectal cancer	0	AUC	0.668606
Additive GenoBoost	Colorectal cancer	1	AUC	0.667067
Additive GenoBoost	Colorectal cancer	2	AUC	0.666584
Additive GenoBoost	Colorectal cancer	3	AUC	0.66945
Additive GenoBoost	Colorectal cancer	4	AUC	0.669752
Additive GenoBoost	Coronary artery disease	0	AUC	0.755313
Additive GenoBoost	Coronary artery disease	1	AUC	0.756192
Additive GenoBoost	Coronary artery disease	2	AUC	0.756691
Additive GenoBoost	Coronary artery disease	3	AUC	0.754539
Additive GenoBoost	Coronary artery disease	4	AUC	0.757188
Additive GenoBoost	Type 2 diabetes	0	AUC	0.702952
Additive GenoBoost	Type 2 diabetes	1	AUC	0.700672
Additive GenoBoost	Type 2 diabetes	2	AUC	0.701101
Additive GenoBoost	Type 2 diabetes	3	AUC	0.70228
Additive GenoBoost	Type 2 diabetes	4	AUC	0.703778
snpboost	Rheumatoid arthritis	0	AUC	0.658738
snpboost	Rheumatoid arthritis	1	AUC	0.658458
snpboost	Rheumatoid arthritis	2	AUC	0.66028
snpboost	Rheumatoid arthritis	3	AUC	0.660744
snpboost	Rheumatoid arthritis	4	AUC	0.660198
snpboost	Psoriasis	0	AUC	0.669617
snpboost	Psoriasis	1	AUC	0.676881
snpboost	Psoriasis	2	AUC	0.66994
snpboost	Psoriasis	3	AUC	0.671603
snpboost	Psoriasis	4	AUC	0.67727
snpboost	Gout	0	AUC	0.796095
snpboost	Gout	1	AUC	0.797042
snpboost	Gout	2	AUC	0.796868
snpboost	Gout	3	AUC	0.796273
snpboost	Gout	4	AUC	0.798286
snpboost	Inflammatory bowel disease	0	AUC	0.582823
snpboost	Inflammatory bowel disease	1	AUC	0.583291
snpboost	Inflammatory bowel disease	2	AUC	0.583882
snpboost	Inflammatory bowel disease	3	AUC	0.588546
snpboost	Inflammatory bowel disease	4	AUC	0.594328
snpboost	Asthma	0	AUC	0.613614
snpboost	Asthma	1	AUC	0.609581
snpboost	Asthma	2	AUC	0.610117
snpboost	Asthma	3	AUC	0.611087
snpboost	Asthma	4	AUC	0.612889
snpboost	All-cause dementia	0	AUC	0.818735
snpboost	All-cause dementia	1	AUC	0.818665
snpboost	All-cause dementia	2	AUC	0.817715
snpboost	All-cause dementia	3	AUC	0.817926
snpboost	All-cause dementia	4	AUC	0.818669
snpboost	Alzheimer's disease	0	AUC	0.830791
snpboost	Alzheimer's disease	1	AUC	0.831142
snpboost	Alzheimer's disease	2	AUC	0.830775
snpboost	Alzheimer's disease	3	AUC	0.829327
snpboost	Alzheimer's disease	4	AUC	0.830311
snpboost	Atrial fibrillation	0	AUC	0.757699
snpboost	Atrial fibrillation	1	AUC	0.755591
snpboost	Atrial fibrillation	2	AUC	0.756109
snpboost	Atrial fibrillation	3	AUC	0.756158
snpboost	Atrial fibrillation	4	AUC	0.75672
snpboost	Breast cancer	0	AUC	0.64326
snpboost	Breast cancer	1	AUC	0.643033
snpboost	Breast cancer	2	AUC	0.642383
snpboost	Breast cancer	3	AUC	0.641823
snpboost	Breast cancer	4	AUC	0.64215
snpboost	Colorectal cancer	0	AUC	0.667613
snpboost	Colorectal cancer	1	AUC	0.669254
snpboost	Colorectal cancer	2	AUC	0.666734
snpboost	Colorectal cancer	3	AUC	0.670673
snpboost	Colorectal cancer	4	AUC	0.670582
snpboost	Coronary artery disease	0	AUC	0.755207
snpboost	Coronary artery disease	1	AUC	0.755988
snpboost	Coronary artery disease	2	AUC	0.75686
snpboost	Coronary artery disease	3	AUC	0.755191
snpboost	Coronary artery disease	4	AUC	0.757302
snpboost	Type 2 diabetes	0	AUC	0.703611
snpboost	Type 2 diabetes	1	AUC	0.701125
snpboost	Type 2 diabetes	2	AUC	0.702574
snpboost	Type 2 diabetes	3	AUC	0.702332
snpboost	Type 2 diabetes	4	AUC	0.703477
snpnet	Rheumatoid arthritis	0	AUC	0.65935
snpnet	Rheumatoid arthritis	1	AUC	0.657377
snpnet	Rheumatoid arthritis	2	AUC	0.659068
snpnet	Rheumatoid arthritis	3	AUC	0.659519
snpnet	Rheumatoid arthritis	4	AUC	0.658965
snpnet	Psoriasis	0	AUC	0.668053
snpnet	Psoriasis	1	AUC	0.67592
snpnet	Psoriasis	2	AUC	0.671575
snpnet	Psoriasis	3	AUC	0.670538
snpnet	Psoriasis	4	AUC	0.673672
snpnet	Gout	0	AUC	0.795632
snpnet	Gout	1	AUC	0.797135
snpnet	Gout	2	AUC	0.79659
snpnet	Gout	3	AUC	0.797275
snpnet	Gout	4	AUC	0.797782
snpnet	Inflammatory bowel disease	0	AUC	0.575429
snpnet	Inflammatory bowel disease	1	AUC	0.572674
snpnet	Inflammatory bowel disease	2	AUC	0.577461
snpnet	Inflammatory bowel disease	3	AUC	0.576702
snpnet	Inflammatory bowel disease	4	AUC	0.589518
snpnet	Asthma	0	AUC	0.610482
snpnet	Asthma	1	AUC	0.606267
snpnet	Asthma	2	AUC	0.608412
snpnet	Asthma	3	AUC	0.6088
snpnet	Asthma	4	AUC	0.60754
snpnet	All-cause dementia	0	AUC	0.820116
snpnet	All-cause dementia	1	AUC	0.819664
snpnet	All-cause dementia	2	AUC	0.818234
snpnet	All-cause dementia	3	AUC	0.818697
snpnet	All-cause dementia	4	AUC	0.820107
snpnet	Alzheimer's disease	0	AUC	0.829636
snpnet	Alzheimer's disease	1	AUC	0.833132
snpnet	Alzheimer's disease	2	AUC	0.829802
snpnet	Alzheimer's disease	3	AUC	0.832848
snpnet	Alzheimer's disease	4	AUC	0.832412
snpnet	Atrial fibrillation	0	AUC	0.757561
snpnet	Atrial fibrillation	1	AUC	0.754506
snpnet	Atrial fibrillation	2	AUC	0.755971
snpnet	Atrial fibrillation	3	AUC	0.755573
snpnet	Atrial fibrillation	4	AUC	0.755872
snpnet	Breast cancer	0	AUC	0.637695
snpnet	Breast cancer	1	AUC	0.638369
snpnet	Breast cancer	2	AUC	0.639675
snpnet	Breast cancer	3	AUC	0.637471
snpnet	Breast cancer	4	AUC	0.638399
snpnet	Colorectal cancer	0	AUC	0.670545
snpnet	Colorectal cancer	1	AUC	0.668714
snpnet	Colorectal cancer	2	AUC	0.668042
snpnet	Colorectal cancer	3	AUC	0.669541
snpnet	Colorectal cancer	4	AUC	0.669285
snpnet	Coronary artery disease	0	AUC	0.754931
snpnet	Coronary artery disease	1	AUC	0.75578
snpnet	Coronary artery disease	2	AUC	0.756694
snpnet	Coronary artery disease	3	AUC	0.75561
snpnet	Coronary artery disease	4	AUC	0.75859
snpnet	Type 2 diabetes	0	AUC	0.70339
snpnet	Type 2 diabetes	1	AUC	0.702401
snpnet	Type 2 diabetes	2	AUC	0.704874
snpnet	Type 2 diabetes	3	AUC	0.703233
snpnet	Type 2 diabetes	4	AUC	0.705947
lassosum	Rheumatoid arthritis	0	AUC	0.651739
lassosum	Rheumatoid arthritis	1	AUC	0.659108
lassosum	Rheumatoid arthritis	2	AUC	0.655518
lassosum	Rheumatoid arthritis	3	AUC	0.655084
lassosum	Rheumatoid arthritis	4	AUC	0.659856
lassosum	Psoriasis	0	AUC	0.655021
lassosum	Psoriasis	1	AUC	0.657411
lassosum	Psoriasis	2	AUC	0.651726
lassosum	Psoriasis	3	AUC	0.65875
lassosum	Psoriasis	4	AUC	0.659998
lassosum	Gout	0	AUC	0.796378
lassosum	Gout	1	AUC	0.797373
lassosum	Gout	2	AUC	0.795368
lassosum	Gout	3	AUC	0.795512
lassosum	Gout	4	AUC	0.797995
lassosum	Inflammatory bowel disease	0	AUC	0.586191
lassosum	Inflammatory bowel disease	1	AUC	0.574765
lassosum	Inflammatory bowel disease	2	AUC	0.583709
lassosum	Inflammatory bowel disease	3	AUC	0.585126
lassosum	Inflammatory bowel disease	4	AUC	0.581588
lassosum	Asthma	0	AUC	0.605413
lassosum	Asthma	1	AUC	0.603278
lassosum	Asthma	2	AUC	0.606933
lassosum	Asthma	3	AUC	0.605664
lassosum	Asthma	4	AUC	0.602684
lassosum	All-cause dementia	0	AUC	0.817344
lassosum	All-cause dementia	1	AUC	0.818261
lassosum	All-cause dementia	2	AUC	0.81703
lassosum	All-cause dementia	3	AUC	0.818512
lassosum	All-cause dementia	4	AUC	0.8175
lassosum	Alzheimer's disease	0	AUC	0.831714
lassosum	Alzheimer's disease	1	AUC	0.829943
lassosum	Alzheimer's disease	2	AUC	0.82758
lassosum	Alzheimer's disease	3	AUC	0.828048
lassosum	Alzheimer's disease	4	AUC	0.830549
lassosum	Atrial fibrillation	0	AUC	0.757865
lassosum	Atrial fibrillation	1	AUC	0.756137
lassosum	Atrial fibrillation	2	AUC	0.757573
lassosum	Atrial fibrillation	3	AUC	0.757676
lassosum	Atrial fibrillation	4	AUC	0.757165
lassosum	Breast cancer	0	AUC	0.6405
lassosum	Breast cancer	1	AUC	0.639836
lassosum	Breast cancer	2	AUC	0.641083
lassosum	Breast cancer	3	AUC	0.639737
lassosum	Breast cancer	4	AUC	0.640418
lassosum	Colorectal cancer	0	AUC	0.668098
lassosum	Colorectal cancer	1	AUC	0.669749
lassosum	Colorectal cancer	2	AUC	0.665442
lassosum	Colorectal cancer	3	AUC	0.668775
lassosum	Colorectal cancer	4	AUC	0.664841
lassosum	Coronary artery disease	0	AUC	0.756998
lassosum	Coronary artery disease	1	AUC	0.756627
lassosum	Coronary artery disease	2	AUC	0.756659
lassosum	Coronary artery disease	3	AUC	0.757287
lassosum	Coronary artery disease	4	AUC	0.757105
lassosum	Type 2 diabetes	0	AUC	0.70774
lassosum	Type 2 diabetes	1	AUC	0.707488
lassosum	Type 2 diabetes	2	AUC	0.707841
lassosum	Type 2 diabetes	3	AUC	0.706251
lassosum	Type 2 diabetes	4	AUC	0.708638
LDpred	Rheumatoid arthritis	0	AUC	0.650005
LDpred	Rheumatoid arthritis	1	AUC	0.65273
LDpred	Rheumatoid arthritis	2	AUC	0.650715
LDpred	Rheumatoid arthritis	3	AUC	0.653507
LDpred	Rheumatoid arthritis	4	AUC	0.655056
LDpred	Psoriasis	0	AUC	0.637475
LDpred	Psoriasis	1	AUC	0.647713
LDpred	Psoriasis	2	AUC	0.638624
LDpred	Psoriasis	3	AUC	0.639184
LDpred	Psoriasis	4	AUC	0.643979
LDpred	Gout	0	AUC	0.796247
LDpred	Gout	1	AUC	0.787377
LDpred	Gout	2	AUC	0.79702
LDpred	Gout	3	AUC	0.79359
LDpred	Gout	4	AUC	0.79606
LDpred	Inflammatory bowel disease	0	AUC	0.595398
LDpred	Inflammatory bowel disease	1	AUC	0.569769
LDpred	Inflammatory bowel disease	2	AUC	0.586229
LDpred	Inflammatory bowel disease	3	AUC	0.579825
LDpred	Inflammatory bowel disease	4	AUC	0.573522
LDpred	Asthma	0	AUC	0.58839
LDpred	Asthma	1	AUC	0.587632
LDpred	Asthma	2	AUC	0.590598
LDpred	Asthma	3	AUC	0.588112
LDpred	Asthma	4	AUC	0.586911
LDpred	All-cause dementia	0	AUC	0.81831
LDpred	All-cause dementia	1	AUC	0.818537
LDpred	All-cause dementia	2	AUC	0.818525
LDpred	All-cause dementia	3	AUC	0.819266
LDpred	All-cause dementia	4	AUC	0.818387
LDpred	Alzheimer's disease	0	AUC	0.828267
LDpred	Alzheimer's disease	1	AUC	0.831009
LDpred	Alzheimer's disease	2	AUC	0.828874
LDpred	Alzheimer's disease	3	AUC	0.83121
LDpred	Alzheimer's disease	4	AUC	0.831244
LDpred	Atrial fibrillation	0	AUC	0.759183
LDpred	Atrial fibrillation	1	AUC	0.757049
LDpred	Atrial fibrillation	2	AUC	0.759552
LDpred	Atrial fibrillation	3	AUC	0.758318
LDpred	Atrial fibrillation	4	AUC	0.758411
LDpred	Breast cancer	0	AUC	0.64365
LDpred	Breast cancer	1	AUC	0.643031
LDpred	Breast cancer	2	AUC	0.642971
LDpred	Breast cancer	3	AUC	0.644991
LDpred	Breast cancer	4	AUC	0.645517
LDpred	Colorectal cancer	0	AUC	0.670421
LDpred	Colorectal cancer	1	AUC	0.672623
LDpred	Colorectal cancer	2	AUC	0.669101
LDpred	Colorectal cancer	3	AUC	0.670541
LDpred	Colorectal cancer	4	AUC	0.667616
LDpred	Coronary artery disease	0	AUC	0.760179
LDpred	Coronary artery disease	1	AUC	0.760249
LDpred	Coronary artery disease	2	AUC	0.75999
LDpred	Coronary artery disease	3	AUC	0.760352
LDpred	Coronary artery disease	4	AUC	0.759925
LDpred	Type 2 diabetes	0	AUC	0.705285
LDpred	Type 2 diabetes	1	AUC	0.705892
LDpred	Type 2 diabetes	2	AUC	0.706006
LDpred	Type 2 diabetes	3	AUC	0.704816
LDpred	Type 2 diabetes	4	AUC	0.706169
PRS-CS	Rheumatoid arthritis	0	AUC	0.649634
PRS-CS	Rheumatoid arthritis	1	AUC	0.653218
PRS-CS	Rheumatoid arthritis	2	AUC	0.654259
PRS-CS	Rheumatoid arthritis	3	AUC	0.651665
PRS-CS	Rheumatoid arthritis	4	AUC	0.653251
PRS-CS	Psoriasis	0	AUC	0.655734
PRS-CS	Psoriasis	1	AUC	0.659572
PRS-CS	Psoriasis	2	AUC	0.649539
PRS-CS	Psoriasis	3	AUC	0.656796
PRS-CS	Psoriasis	4	AUC	0.656205
PRS-CS	Gout	0	AUC	0.79193
PRS-CS	Gout	1	AUC	0.791439
PRS-CS	Gout	2	AUC	0.791491
PRS-CS	Gout	3	AUC	0.78944
PRS-CS	Gout	4	AUC	0.793047
PRS-CS	Inflammatory bowel disease	0	AUC	0.587969
PRS-CS	Inflammatory bowel disease	1	AUC	0.56274
PRS-CS	Inflammatory bowel disease	2	AUC	0.577071
PRS-CS	Inflammatory bowel disease	3	AUC	0.570203
PRS-CS	Inflammatory bowel disease	4	AUC	0.573818
PRS-CS	Asthma	0	AUC	0.6072
PRS-CS	Asthma	1	AUC	0.604953
PRS-CS	Asthma	2	AUC	0.608421
PRS-CS	Asthma	3	AUC	0.604809
PRS-CS	Asthma	4	AUC	0.603272
PRS-CS	All-cause dementia	0	AUC	0.805125
PRS-CS	All-cause dementia	1	AUC	0.806565
PRS-CS	All-cause dementia	2	AUC	0.803786
PRS-CS	All-cause dementia	3	AUC	0.803555
PRS-CS	All-cause dementia	4	AUC	0.803897
PRS-CS	Alzheimer's disease	0	AUC	0.808259
PRS-CS	Alzheimer's disease	1	AUC	0.810662
PRS-CS	Alzheimer's disease	2	AUC	0.808485
PRS-CS	Alzheimer's disease	3	AUC	0.810764
PRS-CS	Alzheimer's disease	4	AUC	0.811338
PRS-CS	Atrial fibrillation	0	AUC	0.756151
PRS-CS	Atrial fibrillation	1	AUC	0.755074
PRS-CS	Atrial fibrillation	2	AUC	0.757526
PRS-CS	Atrial fibrillation	3	AUC	0.755952
PRS-CS	Atrial fibrillation	4	AUC	0.755649
PRS-CS	Breast cancer	0	AUC	0.631437
PRS-CS	Breast cancer	1	AUC	0.626726
PRS-CS	Breast cancer	2	AUC	0.630964
PRS-CS	Breast cancer	3	AUC	0.629395
PRS-CS	Breast cancer	4	AUC	0.629643
PRS-CS	Colorectal cancer	0	AUC	0.669944
PRS-CS	Colorectal cancer	1	AUC	0.668974
PRS-CS	Colorectal cancer	2	AUC	0.667412
PRS-CS	Colorectal cancer	3	AUC	0.669
PRS-CS	Colorectal cancer	4	AUC	0.665401
PRS-CS	Coronary artery disease	0	AUC	0.758115
PRS-CS	Coronary artery disease	1	AUC	0.757586
PRS-CS	Coronary artery disease	2	AUC	0.758189
PRS-CS	Coronary artery disease	3	AUC	0.757402
PRS-CS	Coronary artery disease	4	AUC	0.756453
PRS-CS	Type 2 diabetes	0	AUC	0.710585
PRS-CS	Type 2 diabetes	1	AUC	0.711161
PRS-CS	Type 2 diabetes	2	AUC	0.712507
PRS-CS	Type 2 diabetes	3	AUC	0.710795
PRS-CS	Type 2 diabetes	4	AUC	0.711971
SBayesR	Rheumatoid arthritis	0	AUC	0.63982
SBayesR	Rheumatoid arthritis	1	AUC	0.642482
SBayesR	Rheumatoid arthritis	2	AUC	0.640718
SBayesR	Rheumatoid arthritis	3	AUC	0.641535
SBayesR	Rheumatoid arthritis	4	AUC	0.642709
SBayesR	Gout	0	AUC	0.774585
SBayesR	Inflammatory bowel disease	0	AUC	0.568007
SBayesR	Inflammatory bowel disease	1	AUC	0.541045
SBayesR	Inflammatory bowel disease	2	AUC	0.559383
SBayesR	Inflammatory bowel disease	3	AUC	0.551191
SBayesR	Inflammatory bowel disease	4	AUC	0.549487
SBayesR	Asthma	0	AUC	0.595147
SBayesR	Asthma	1	AUC	0.59266
SBayesR	Asthma	2	AUC	0.593205
SBayesR	Asthma	3	AUC	0.593813
SBayesR	Asthma	4	AUC	0.593732
SBayesR	All-cause dementia	0	AUC	0.795841
SBayesR	All-cause dementia	1	AUC	0.797336
SBayesR	All-cause dementia	2	AUC	0.795611
SBayesR	All-cause dementia	3	AUC	0.795876
SBayesR	All-cause dementia	4	AUC	0.795184
SBayesR	Atrial fibrillation	0	AUC	0.745605
SBayesR	Atrial fibrillation	1	AUC	0.74568
SBayesR	Atrial fibrillation	2	AUC	0.747422
SBayesR	Atrial fibrillation	3	AUC	0.745738
SBayesR	Atrial fibrillation	4	AUC	0.745537
SBayesR	Breast cancer	0	AUC	0.613773
SBayesR	Breast cancer	1	AUC	0.609881
SBayesR	Breast cancer	2	AUC	0.611731
SBayesR	Breast cancer	3	AUC	0.611026
SBayesR	Breast cancer	4	AUC	0.61205
SBayesR	Colorectal cancer	0	AUC	0.665707
SBayesR	Colorectal cancer	1	AUC	0.664829
SBayesR	Colorectal cancer	2	AUC	0.663782
SBayesR	Colorectal cancer	3	AUC	0.666323
SBayesR	Colorectal cancer	4	AUC	0.663062
SBayesR	Coronary artery disease	0	AUC	0.750658
SBayesR	Coronary artery disease	1	AUC	0.750015
SBayesR	Coronary artery disease	2	AUC	0.749583
SBayesR	Coronary artery disease	3	AUC	0.750372
SBayesR	Coronary artery disease	4	AUC	0.748449
SBayesR	Type 2 diabetes	0	AUC	0.697657
SBayesR	Type 2 diabetes	1	AUC	0.698861
SBayesR	Type 2 diabetes	2	AUC	0.699115
SBayesR	Type 2 diabetes	3	AUC	0.697503
SBayesR	Type 2 diabetes	4	AUC	0.699602
C+T	Rheumatoid arthritis	0	AUC	0.6456
C+T	Rheumatoid arthritis	1	AUC	0.649554
C+T	Rheumatoid arthritis	2	AUC	0.649259
C+T	Rheumatoid arthritis	3	AUC	0.649606
C+T	Rheumatoid arthritis	4	AUC	0.650307
C+T	Psoriasis	0	AUC	0.64955
C+T	Psoriasis	1	AUC	0.646301
C+T	Psoriasis	2	AUC	0.636233
C+T	Psoriasis	3	AUC	0.641385
C+T	Psoriasis	4	AUC	0.64058
C+T	Gout	0	AUC	0.778372
C+T	Gout	1	AUC	0.777725
C+T	Gout	2	AUC	0.778418
C+T	Gout	3	AUC	0.777159
C+T	Gout	4	AUC	0.778681
C+T	Inflammatory bowel disease	0	AUC	0.57317
C+T	Inflammatory bowel disease	1	AUC	0.546867
C+T	Inflammatory bowel disease	2	AUC	0.566161
C+T	Inflammatory bowel disease	3	AUC	0.559223
C+T	Inflammatory bowel disease	4	AUC	0.557933
C+T	Asthma	0	AUC	0.591834
C+T	Asthma	1	AUC	0.590463
C+T	Asthma	2	AUC	0.59185
C+T	Asthma	3	AUC	0.592235
C+T	Asthma	4	AUC	0.591732
C+T	All-cause dementia	0	AUC	0.794586
C+T	All-cause dementia	1	AUC	0.796381
C+T	All-cause dementia	2	AUC	0.794723
C+T	All-cause dementia	3	AUC	0.79542
C+T	All-cause dementia	4	AUC	0.794431
C+T	Alzheimer's disease	0	AUC	0.802497
C+T	Alzheimer's disease	1	AUC	0.800134
C+T	Alzheimer's disease	2	AUC	0.800316
C+T	Alzheimer's disease	3	AUC	0.798044
C+T	Alzheimer's disease	4	AUC	0.800949
C+T	Atrial fibrillation	0	AUC	0.744448
C+T	Atrial fibrillation	1	AUC	0.744267
C+T	Atrial fibrillation	2	AUC	0.746903
C+T	Atrial fibrillation	3	AUC	0.745162
C+T	Atrial fibrillation	4	AUC	0.744732
C+T	Breast cancer	0	AUC	0.611721
C+T	Breast cancer	1	AUC	0.61245
C+T	Breast cancer	2	AUC	0.612709
C+T	Breast cancer	3	AUC	0.612163
C+T	Breast cancer	4	AUC	0.611722
C+T	Colorectal cancer	0	AUC	0.666184
C+T	Colorectal cancer	1	AUC	0.660806
C+T	Colorectal cancer	2	AUC	0.663061
C+T	Colorectal cancer	3	AUC	0.664316
C+T	Colorectal cancer	4	AUC	0.660444
C+T	Coronary artery disease	0	AUC	0.751146
C+T	Coronary artery disease	1	AUC	0.751361
C+T	Coronary artery disease	2	AUC	0.750557
C+T	Coronary artery disease	3	AUC	0.751626
C+T	Coronary artery disease	4	AUC	0.749379
C+T	Type 2 diabetes	0	AUC	0.696228
C+T	Type 2 diabetes	1	AUC	0.696139
C+T	Type 2 diabetes	2	AUC	0.696966
C+T	Type 2 diabetes	3	AUC	0.695768
C+T	Type 2 diabetes	4	AUC	0.695321

## Sheet: Supplementary Figure 4c
method	phenotype	cross validation	metric	stat
GenoBoost	Rheumatoid arthritis	0	AUPRC	0.0462076
GenoBoost	Rheumatoid arthritis	1	AUPRC	0.0464877
GenoBoost	Rheumatoid arthritis	2	AUPRC	0.0456144
GenoBoost	Rheumatoid arthritis	3	AUPRC	0.0473746
GenoBoost	Rheumatoid arthritis	4	AUPRC	0.0463226
GenoBoost	Psoriasis	0	AUPRC	0.0446828
GenoBoost	Psoriasis	1	AUPRC	0.0456985
GenoBoost	Psoriasis	2	AUPRC	0.0431026
GenoBoost	Psoriasis	3	AUPRC	0.0468129
GenoBoost	Psoriasis	4	AUPRC	0.0455132
GenoBoost	Gout	0	AUPRC	0.098813
GenoBoost	Gout	1	AUPRC	0.101291
GenoBoost	Gout	2	AUPRC	0.0979066
GenoBoost	Gout	3	AUPRC	0.0983653
GenoBoost	Gout	4	AUPRC	0.100806
GenoBoost	Inflammatory bowel disease	0	AUPRC	0.0165211
GenoBoost	Inflammatory bowel disease	1	AUPRC	0.0169427
GenoBoost	Inflammatory bowel disease	2	AUPRC	0.0168048
GenoBoost	Inflammatory bowel disease	3	AUPRC	0.0162405
GenoBoost	Inflammatory bowel disease	4	AUPRC	0.0170455
GenoBoost	Asthma	0	AUPRC	0.208188
GenoBoost	Asthma	1	AUPRC	0.203971
GenoBoost	Asthma	2	AUPRC	0.203295
GenoBoost	Asthma	3	AUPRC	0.202808
GenoBoost	Asthma	4	AUPRC	0.204998
GenoBoost	All-cause dementia	0	AUPRC	0.0782722
GenoBoost	All-cause dementia	1	AUPRC	0.0752624
GenoBoost	All-cause dementia	2	AUPRC	0.074891
GenoBoost	All-cause dementia	3	AUPRC	0.0766245
GenoBoost	All-cause dementia	4	AUPRC	0.0767469
GenoBoost	Alzheimer's disease	0	AUPRC	0.0416733
GenoBoost	Alzheimer's disease	1	AUPRC	0.0420021
GenoBoost	Alzheimer's disease	2	AUPRC	0.0432238
GenoBoost	Alzheimer's disease	3	AUPRC	0.0421621
GenoBoost	Alzheimer's disease	4	AUPRC	0.0436261
GenoBoost	Atrial fibrillation	0	AUPRC	0.204963
GenoBoost	Atrial fibrillation	1	AUPRC	0.202646
GenoBoost	Atrial fibrillation	2	AUPRC	0.202393
GenoBoost	Atrial fibrillation	3	AUPRC	0.20481
GenoBoost	Atrial fibrillation	4	AUPRC	0.205659
GenoBoost	Breast cancer	0	AUPRC	0.135441
GenoBoost	Breast cancer	1	AUPRC	0.132717
GenoBoost	Breast cancer	2	AUPRC	0.133264
GenoBoost	Breast cancer	3	AUPRC	0.136457
GenoBoost	Breast cancer	4	AUPRC	0.133854
GenoBoost	Colorectal cancer	0	AUPRC	0.0364804
GenoBoost	Colorectal cancer	1	AUPRC	0.0370848
GenoBoost	Colorectal cancer	2	AUPRC	0.0353091
GenoBoost	Colorectal cancer	3	AUPRC	0.0368261
GenoBoost	Colorectal cancer	4	AUPRC	0.036808
GenoBoost	Coronary artery disease	0	AUPRC	0.180086
GenoBoost	Coronary artery disease	1	AUPRC	0.181284
GenoBoost	Coronary artery disease	2	AUPRC	0.182755
GenoBoost	Coronary artery disease	3	AUPRC	0.180331
GenoBoost	Coronary artery disease	4	AUPRC	0.179857
GenoBoost	Type 2 diabetes	0	AUPRC	0.165905
GenoBoost	Type 2 diabetes	1	AUPRC	0.163173
GenoBoost	Type 2 diabetes	2	AUPRC	0.167831
GenoBoost	Type 2 diabetes	3	AUPRC	0.168251
GenoBoost	Type 2 diabetes	4	AUPRC	0.165849
Non-additive GenoBoost	Rheumatoid arthritis	0	AUPRC	0.0462076
Non-additive GenoBoost	Rheumatoid arthritis	1	AUPRC	0.0464877
Non-additive GenoBoost	Rheumatoid arthritis	2	AUPRC	0.0458011
Non-additive GenoBoost	Rheumatoid arthritis	3	AUPRC	0.0473746
Non-additive GenoBoost	Rheumatoid arthritis	4	AUPRC	0.0463226
Non-additive GenoBoost	Psoriasis	0	AUPRC	0.0446828
Non-additive GenoBoost	Psoriasis	1	AUPRC	0.0456985
Non-additive GenoBoost	Psoriasis	2	AUPRC	0.0431026
Non-additive GenoBoost	Psoriasis	3	AUPRC	0.0468129
Non-additive GenoBoost	Psoriasis	4	AUPRC	0.0455132
Non-additive GenoBoost	Gout	0	AUPRC	0.0984385
Non-additive GenoBoost	Gout	1	AUPRC	0.0996208
Non-additive GenoBoost	Gout	2	AUPRC	0.0973318
Non-additive GenoBoost	Gout	3	AUPRC	0.0973086
Non-additive GenoBoost	Gout	4	AUPRC	0.098058
Non-additive GenoBoost	Inflammatory bowel disease	0	AUPRC	0.0157048
Non-additive GenoBoost	Inflammatory bowel disease	1	AUPRC	0.0162839
Non-additive GenoBoost	Inflammatory bowel disease	2	AUPRC	0.0168048
Non-additive GenoBoost	Inflammatory bowel disease	3	AUPRC	0.0162405
Non-additive GenoBoost	Inflammatory bowel disease	4	AUPRC	0.0160677
Non-additive GenoBoost	Asthma	0	AUPRC	0.206137
Non-additive GenoBoost	Asthma	1	AUPRC	0.203613
Non-additive GenoBoost	Asthma	2	AUPRC	0.201492
Non-additive GenoBoost	Asthma	3	AUPRC	0.201377
Non-additive GenoBoost	Asthma	4	AUPRC	0.203079
Non-additive GenoBoost	All-cause dementia	0	AUPRC	0.0782722
Non-additive GenoBoost	All-cause dementia	1	AUPRC	0.0759365
Non-additive GenoBoost	All-cause dementia	2	AUPRC	0.0775713
Non-additive GenoBoost	All-cause dementia	3	AUPRC	0.0760817
Non-additive GenoBoost	All-cause dementia	4	AUPRC	0.076803
Non-additive GenoBoost	Alzheimer's disease	0	AUPRC	0.0407109
Non-additive GenoBoost	Alzheimer's disease	1	AUPRC	0.0408024
Non-additive GenoBoost	Alzheimer's disease	2	AUPRC	0.0409318
Non-additive GenoBoost	Alzheimer's disease	3	AUPRC	0.0418283
Non-additive GenoBoost	Alzheimer's disease	4	AUPRC	0.041608
Non-additive GenoBoost	Atrial fibrillation	0	AUPRC	0.200754
Non-additive GenoBoost	Atrial fibrillation	1	AUPRC	0.200026
Non-additive GenoBoost	Atrial fibrillation	2	AUPRC	0.201364
Non-additive GenoBoost	Atrial fibrillation	3	AUPRC	0.20178
Non-additive GenoBoost	Atrial fibrillation	4	AUPRC	0.203008
Non-additive GenoBoost	Breast cancer	0	AUPRC	0.13572
Non-additive GenoBoost	Breast cancer	1	AUPRC	0.132361
Non-additive GenoBoost	Breast cancer	2	AUPRC	0.133418
Non-additive GenoBoost	Breast cancer	3	AUPRC	0.131979
Non-additive GenoBoost	Breast cancer	4	AUPRC	0.133854
Non-additive GenoBoost	Colorectal cancer	0	AUPRC	0.0368708
Non-additive GenoBoost	Colorectal cancer	1	AUPRC	0.0370848
Non-additive GenoBoost	Colorectal cancer	2	AUPRC	0.0352295
Non-additive GenoBoost	Colorectal cancer	3	AUPRC	0.0373863
Non-additive GenoBoost	Colorectal cancer	4	AUPRC	0.036808
Non-additive GenoBoost	Coronary artery disease	0	AUPRC	0.177946
Non-additive GenoBoost	Coronary artery disease	1	AUPRC	0.17653
Non-additive GenoBoost	Coronary artery disease	2	AUPRC	0.179493
Non-additive GenoBoost	Coronary artery disease	3	AUPRC	0.176717
Non-additive GenoBoost	Coronary artery disease	4	AUPRC	0.176805
Non-additive GenoBoost	Type 2 diabetes	0	AUPRC	0.160753
Non-additive GenoBoost	Type 2 diabetes	1	AUPRC	0.158028
Non-additive GenoBoost	Type 2 diabetes	2	AUPRC	0.16306
Non-additive GenoBoost	Type 2 diabetes	3	AUPRC	0.162445
Non-additive GenoBoost	Type 2 diabetes	4	AUPRC	0.161362
Additive GenoBoost	Rheumatoid arthritis	0	AUPRC	0.0465653
Additive GenoBoost	Rheumatoid arthritis	1	AUPRC	0.0453928
Additive GenoBoost	Rheumatoid arthritis	2	AUPRC	0.0456144
Additive GenoBoost	Rheumatoid arthritis	3	AUPRC	0.0473647
Additive GenoBoost	Rheumatoid arthritis	4	AUPRC	0.0466172
Additive GenoBoost	Psoriasis	0	AUPRC	0.0436196
Additive GenoBoost	Psoriasis	1	AUPRC	0.0434492
Additive GenoBoost	Psoriasis	2	AUPRC	0.0434649
Additive GenoBoost	Psoriasis	3	AUPRC	0.043688
Additive GenoBoost	Psoriasis	4	AUPRC	0.0441364
Additive GenoBoost	Gout	0	AUPRC	0.098813
Additive GenoBoost	Gout	1	AUPRC	0.101291
Additive GenoBoost	Gout	2	AUPRC	0.0979066
Additive GenoBoost	Gout	3	AUPRC	0.0983653
Additive GenoBoost	Gout	4	AUPRC	0.100806
Additive GenoBoost	Inflammatory bowel disease	0	AUPRC	0.0165211
Additive GenoBoost	Inflammatory bowel disease	1	AUPRC	0.0169427
Additive GenoBoost	Inflammatory bowel disease	2	AUPRC	0.0163331
Additive GenoBoost	Inflammatory bowel disease	3	AUPRC	0.01637
Additive GenoBoost	Inflammatory bowel disease	4	AUPRC	0.0170455
Additive GenoBoost	Asthma	0	AUPRC	0.208188
Additive GenoBoost	Asthma	1	AUPRC	0.203971
Additive GenoBoost	Asthma	2	AUPRC	0.203295
Additive GenoBoost	Asthma	3	AUPRC	0.202808
Additive GenoBoost	Asthma	4	AUPRC	0.204998
Additive GenoBoost	All-cause dementia	0	AUPRC	0.0760482
Additive GenoBoost	All-cause dementia	1	AUPRC	0.0752624
Additive GenoBoost	All-cause dementia	2	AUPRC	0.074891
Additive GenoBoost	All-cause dementia	3	AUPRC	0.0766245
Additive GenoBoost	All-cause dementia	4	AUPRC	0.0767469
Additive GenoBoost	Alzheimer's disease	0	AUPRC	0.0416733
Additive GenoBoost	Alzheimer's disease	1	AUPRC	0.0420021
Additive GenoBoost	Alzheimer's disease	2	AUPRC	0.0432238
Additive GenoBoost	Alzheimer's disease	3	AUPRC	0.0421621
Additive GenoBoost	Alzheimer's disease	4	AUPRC	0.0436261
Additive GenoBoost	Atrial fibrillation	0	AUPRC	0.204963
Additive GenoBoost	Atrial fibrillation	1	AUPRC	0.202646
Additive GenoBoost	Atrial fibrillation	2	AUPRC	0.202393
Additive GenoBoost	Atrial fibrillation	3	AUPRC	0.20481
Additive GenoBoost	Atrial fibrillation	4	AUPRC	0.205659
Additive GenoBoost	Breast cancer	0	AUPRC	0.135441
Additive GenoBoost	Breast cancer	1	AUPRC	0.132717
Additive GenoBoost	Breast cancer	2	AUPRC	0.133264
Additive GenoBoost	Breast cancer	3	AUPRC	0.136457
Additive GenoBoost	Breast cancer	4	AUPRC	0.136594
Additive GenoBoost	Colorectal cancer	0	AUPRC	0.0364804
Additive GenoBoost	Colorectal cancer	1	AUPRC	0.0372331
Additive GenoBoost	Colorectal cancer	2	AUPRC	0.0353091
Additive GenoBoost	Colorectal cancer	3	AUPRC	0.0368261
Additive GenoBoost	Colorectal cancer	4	AUPRC	0.0361739
Additive GenoBoost	Coronary artery disease	0	AUPRC	0.180086
Additive GenoBoost	Coronary artery disease	1	AUPRC	0.181284
Additive GenoBoost	Coronary artery disease	2	AUPRC	0.182755
Additive GenoBoost	Coronary artery disease	3	AUPRC	0.180331
Additive GenoBoost	Coronary artery disease	4	AUPRC	0.179857
Additive GenoBoost	Type 2 diabetes	0	AUPRC	0.165905
Additive GenoBoost	Type 2 diabetes	1	AUPRC	0.163173
Additive GenoBoost	Type 2 diabetes	2	AUPRC	0.167831
Additive GenoBoost	Type 2 diabetes	3	AUPRC	0.168251
Additive GenoBoost	Type 2 diabetes	4	AUPRC	0.165849
snpboost	Rheumatoid arthritis	0	AUPRC	0.0463818
snpboost	Rheumatoid arthritis	1	AUPRC	0.0452596
snpboost	Rheumatoid arthritis	2	AUPRC	0.0458983
snpboost	Rheumatoid arthritis	3	AUPRC	0.0465988
snpboost	Rheumatoid arthritis	4	AUPRC	0.0467014
snpboost	Psoriasis	0	AUPRC	0.0436756
snpboost	Psoriasis	1	AUPRC	0.0436461
snpboost	Psoriasis	2	AUPRC	0.0429896
snpboost	Psoriasis	3	AUPRC	0.0441026
snpboost	Psoriasis	4	AUPRC	0.0439966
snpboost	Gout	0	AUPRC	0.0970455
snpboost	Gout	1	AUPRC	0.0988879
snpboost	Gout	2	AUPRC	0.0982606
snpboost	Gout	3	AUPRC	0.0973307
snpboost	Gout	4	AUPRC	0.0996991
snpboost	Inflammatory bowel disease	0	AUPRC	0.0157436
snpboost	Inflammatory bowel disease	1	AUPRC	0.0158922
snpboost	Inflammatory bowel disease	2	AUPRC	0.016107
snpboost	Inflammatory bowel disease	3	AUPRC	0.0160421
snpboost	Inflammatory bowel disease	4	AUPRC	0.0168933
snpboost	Asthma	0	AUPRC	0.2083
snpboost	Asthma	1	AUPRC	0.204173
snpboost	Asthma	2	AUPRC	0.203668
snpboost	Asthma	3	AUPRC	0.20357
snpboost	Asthma	4	AUPRC	0.205305
snpboost	All-cause dementia	0	AUPRC	0.0759602
snpboost	All-cause dementia	1	AUPRC	0.0751141
snpboost	All-cause dementia	2	AUPRC	0.0748494
snpboost	All-cause dementia	3	AUPRC	0.0757049
snpboost	All-cause dementia	4	AUPRC	0.0768489
snpboost	Alzheimer's disease	0	AUPRC	0.0414179
snpboost	Alzheimer's disease	1	AUPRC	0.0416273
snpboost	Alzheimer's disease	2	AUPRC	0.0416911
snpboost	Alzheimer's disease	3	AUPRC	0.0412773
snpboost	Alzheimer's disease	4	AUPRC	0.0425592
snpboost	Atrial fibrillation	0	AUPRC	0.204871
snpboost	Atrial fibrillation	1	AUPRC	0.202939
snpboost	Atrial fibrillation	2	AUPRC	0.203681
snpboost	Atrial fibrillation	3	AUPRC	0.204738
snpboost	Atrial fibrillation	4	AUPRC	0.206232
snpboost	Breast cancer	0	AUPRC	0.139713
snpboost	Breast cancer	1	AUPRC	0.134682
snpboost	Breast cancer	2	AUPRC	0.136631
snpboost	Breast cancer	3	AUPRC	0.13677
snpboost	Breast cancer	4	AUPRC	0.137159
snpboost	Colorectal cancer	0	AUPRC	0.037862
snpboost	Colorectal cancer	1	AUPRC	0.0380545
snpboost	Colorectal cancer	2	AUPRC	0.0352805
snpboost	Colorectal cancer	3	AUPRC	0.0373569
snpboost	Colorectal cancer	4	AUPRC	0.0363515
snpboost	Coronary artery disease	0	AUPRC	0.17977
snpboost	Coronary artery disease	1	AUPRC	0.181549
snpboost	Coronary artery disease	2	AUPRC	0.183355
snpboost	Coronary artery disease	3	AUPRC	0.180452
snpboost	Coronary artery disease	4	AUPRC	0.180119
snpboost	Type 2 diabetes	0	AUPRC	0.16676
snpboost	Type 2 diabetes	1	AUPRC	0.163921
snpboost	Type 2 diabetes	2	AUPRC	0.168326
snpboost	Type 2 diabetes	3	AUPRC	0.16854
snpboost	Type 2 diabetes	4	AUPRC	0.166122
snpnet	Rheumatoid arthritis	0	AUPRC	0.0467452
snpnet	Rheumatoid arthritis	1	AUPRC	0.0448359
snpnet	Rheumatoid arthritis	2	AUPRC	0.0445581
snpnet	Rheumatoid arthritis	3	AUPRC	0.046502
snpnet	Rheumatoid arthritis	4	AUPRC	0.0463407
snpnet	Psoriasis	0	AUPRC	0.0427781
snpnet	Psoriasis	1	AUPRC	0.043517
snpnet	Psoriasis	2	AUPRC	0.0427926
snpnet	Psoriasis	3	AUPRC	0.044071
snpnet	Psoriasis	4	AUPRC	0.0439841
snpnet	Gout	0	AUPRC	0.0954907
snpnet	Gout	1	AUPRC	0.0991771
snpnet	Gout	2	AUPRC	0.097299
snpnet	Gout	3	AUPRC	0.0977593
snpnet	Gout	4	AUPRC	0.0982386
snpnet	Inflammatory bowel disease	0	AUPRC	0.0151392
snpnet	Inflammatory bowel disease	1	AUPRC	0.0144614
snpnet	Inflammatory bowel disease	2	AUPRC	0.0154943
snpnet	Inflammatory bowel disease	3	AUPRC	0.0147336
snpnet	Inflammatory bowel disease	4	AUPRC	0.0166863
snpnet	Asthma	0	AUPRC	0.205587
snpnet	Asthma	1	AUPRC	0.200745
snpnet	Asthma	2	AUPRC	0.200625
snpnet	Asthma	3	AUPRC	0.201357
snpnet	Asthma	4	AUPRC	0.20196
snpnet	All-cause dementia	0	AUPRC	0.0766278
snpnet	All-cause dementia	1	AUPRC	0.0744058
snpnet	All-cause dementia	2	AUPRC	0.0750154
snpnet	All-cause dementia	3	AUPRC	0.0770118
snpnet	All-cause dementia	4	AUPRC	0.0779121
snpnet	Alzheimer's disease	0	AUPRC	0.0420658
snpnet	Alzheimer's disease	1	AUPRC	0.0435957
snpnet	Alzheimer's disease	2	AUPRC	0.0399718
snpnet	Alzheimer's disease	3	AUPRC	0.0439156
snpnet	Alzheimer's disease	4	AUPRC	0.0429612
snpnet	Atrial fibrillation	0	AUPRC	0.205336
snpnet	Atrial fibrillation	1	AUPRC	0.201161
snpnet	Atrial fibrillation	2	AUPRC	0.204181
snpnet	Atrial fibrillation	3	AUPRC	0.205395
snpnet	Atrial fibrillation	4	AUPRC	0.203932
snpnet	Breast cancer	0	AUPRC	0.136555
snpnet	Breast cancer	1	AUPRC	0.133438
snpnet	Breast cancer	2	AUPRC	0.134281
snpnet	Breast cancer	3	AUPRC	0.134066
snpnet	Breast cancer	4	AUPRC	0.13246
snpnet	Colorectal cancer	0	AUPRC	0.0367904
snpnet	Colorectal cancer	1	AUPRC	0.0375128
snpnet	Colorectal cancer	2	AUPRC	0.035765
snpnet	Colorectal cancer	3	AUPRC	0.0368807
snpnet	Colorectal cancer	4	AUPRC	0.03719
snpnet	Coronary artery disease	0	AUPRC	0.180398
snpnet	Coronary artery disease	1	AUPRC	0.180543
snpnet	Coronary artery disease	2	AUPRC	0.183295
snpnet	Coronary artery disease	3	AUPRC	0.179886
snpnet	Coronary artery disease	4	AUPRC	0.179919
snpnet	Type 2 diabetes	0	AUPRC	0.166824
snpnet	Type 2 diabetes	1	AUPRC	0.165516
snpnet	Type 2 diabetes	2	AUPRC	0.168583
snpnet	Type 2 diabetes	3	AUPRC	0.169046
snpnet	Type 2 diabetes	4	AUPRC	0.168857
lassosum	Rheumatoid arthritis	0	AUPRC	0.0463559
lassosum	Rheumatoid arthritis	1	AUPRC	0.0467609
lassosum	Rheumatoid arthritis	2	AUPRC	0.0446637
lassosum	Rheumatoid arthritis	3	AUPRC	0.0445389
lassosum	Rheumatoid arthritis	4	AUPRC	0.0457419
lassosum	Psoriasis	0	AUPRC	0.0418369
lassosum	Psoriasis	1	AUPRC	0.04204
lassosum	Psoriasis	2	AUPRC	0.0409611
lassosum	Psoriasis	3	AUPRC	0.0425877
lassosum	Psoriasis	4	AUPRC	0.0410766
lassosum	Gout	0	AUPRC	0.0979338
lassosum	Gout	1	AUPRC	0.0989692
lassosum	Gout	2	AUPRC	0.0971266
lassosum	Gout	3	AUPRC	0.0958823
lassosum	Gout	4	AUPRC	0.0995264
lassosum	Inflammatory bowel disease	0	AUPRC	0.0160778
lassosum	Inflammatory bowel disease	1	AUPRC	0.0151442
lassosum	Inflammatory bowel disease	2	AUPRC	0.017176
lassosum	Inflammatory bowel disease	3	AUPRC	0.0156617
lassosum	Inflammatory bowel disease	4	AUPRC	0.0170976
lassosum	Asthma	0	AUPRC	0.198435
lassosum	Asthma	1	AUPRC	0.196242
lassosum	Asthma	2	AUPRC	0.200686
lassosum	Asthma	3	AUPRC	0.197874
lassosum	Asthma	4	AUPRC	0.194485
lassosum	All-cause dementia	0	AUPRC	0.0744004
lassosum	All-cause dementia	1	AUPRC	0.0777043
lassosum	All-cause dementia	2	AUPRC	0.0756973
lassosum	All-cause dementia	3	AUPRC	0.0754562
lassosum	All-cause dementia	4	AUPRC	0.0732306
lassosum	Alzheimer's disease	0	AUPRC	0.0413973
lassosum	Alzheimer's disease	1	AUPRC	0.0415771
lassosum	Alzheimer's disease	2	AUPRC	0.0407443
lassosum	Alzheimer's disease	3	AUPRC	0.0402456
lassosum	Alzheimer's disease	4	AUPRC	0.0404523
lassosum	Atrial fibrillation	0	AUPRC	0.205135
lassosum	Atrial fibrillation	1	AUPRC	0.204504
lassosum	Atrial fibrillation	2	AUPRC	0.203941
lassosum	Atrial fibrillation	3	AUPRC	0.207768
lassosum	Atrial fibrillation	4	AUPRC	0.207369
lassosum	Breast cancer	0	AUPRC	0.138352
lassosum	Breast cancer	1	AUPRC	0.132954
lassosum	Breast cancer	2	AUPRC	0.134656
lassosum	Breast cancer	3	AUPRC	0.134952
lassosum	Breast cancer	4	AUPRC	0.135826
lassosum	Colorectal cancer	0	AUPRC	0.0365555
lassosum	Colorectal cancer	1	AUPRC	0.0366845
lassosum	Colorectal cancer	2	AUPRC	0.035275
lassosum	Colorectal cancer	3	AUPRC	0.0374825
lassosum	Colorectal cancer	4	AUPRC	0.0362576
lassosum	Coronary artery disease	0	AUPRC	0.179838
lassosum	Coronary artery disease	1	AUPRC	0.179575
lassosum	Coronary artery disease	2	AUPRC	0.181836
lassosum	Coronary artery disease	3	AUPRC	0.181692
lassosum	Coronary artery disease	4	AUPRC	0.179413
lassosum	Type 2 diabetes	0	AUPRC	0.168048
lassosum	Type 2 diabetes	1	AUPRC	0.168372
lassosum	Type 2 diabetes	2	AUPRC	0.171467
lassosum	Type 2 diabetes	3	AUPRC	0.170721
lassosum	Type 2 diabetes	4	AUPRC	0.16967
LDpred	Rheumatoid arthritis	0	AUPRC	0.0428501
LDpred	Rheumatoid arthritis	1	AUPRC	0.0434283
LDpred	Rheumatoid arthritis	2	AUPRC	0.0421878
LDpred	Rheumatoid arthritis	3	AUPRC	0.0430844
LDpred	Rheumatoid arthritis	4	AUPRC	0.0418004
LDpred	Psoriasis	0	AUPRC	0.0384822
LDpred	Psoriasis	1	AUPRC	0.0388705
LDpred	Psoriasis	2	AUPRC	0.0381246
LDpred	Psoriasis	3	AUPRC	0.038529
LDpred	Psoriasis	4	AUPRC	0.038461
LDpred	Gout	0	AUPRC	0.0986125
LDpred	Gout	1	AUPRC	0.0877426
LDpred	Gout	2	AUPRC	0.0983175
LDpred	Gout	3	AUPRC	0.0936657
LDpred	Gout	4	AUPRC	0.0974661
LDpred	Inflammatory bowel disease	0	AUPRC	0.0161084
LDpred	Inflammatory bowel disease	1	AUPRC	0.0178608
LDpred	Inflammatory bowel disease	2	AUPRC	0.0178392
LDpred	Inflammatory bowel disease	3	AUPRC	0.0174596
LDpred	Inflammatory bowel disease	4	AUPRC	0.0169803
LDpred	Asthma	0	AUPRC	0.184548
LDpred	Asthma	1	AUPRC	0.18365
LDpred	Asthma	2	AUPRC	0.186405
LDpred	Asthma	3	AUPRC	0.185034
LDpred	Asthma	4	AUPRC	0.182488
LDpred	All-cause dementia	0	AUPRC	0.0712186
LDpred	All-cause dementia	1	AUPRC	0.0749549
LDpred	All-cause dementia	2	AUPRC	0.0745318
LDpred	All-cause dementia	3	AUPRC	0.0734696
LDpred	All-cause dementia	4	AUPRC	0.0713531
LDpred	Alzheimer's disease	0	AUPRC	0.0369079
LDpred	Alzheimer's disease	1	AUPRC	0.0415246
LDpred	Alzheimer's disease	2	AUPRC	0.0408586
LDpred	Alzheimer's disease	3	AUPRC	0.0397866
LDpred	Alzheimer's disease	4	AUPRC	0.0396819
LDpred	Atrial fibrillation	0	AUPRC	0.208035
LDpred	Atrial fibrillation	1	AUPRC	0.205891
LDpred	Atrial fibrillation	2	AUPRC	0.206632
LDpred	Atrial fibrillation	3	AUPRC	0.207316
LDpred	Atrial fibrillation	4	AUPRC	0.209401
LDpred	Breast cancer	0	AUPRC	0.139254
LDpred	Breast cancer	1	AUPRC	0.13705
LDpred	Breast cancer	2	AUPRC	0.134143
LDpred	Breast cancer	3	AUPRC	0.136224
LDpred	Breast cancer	4	AUPRC	0.136541
LDpred	Colorectal cancer	0	AUPRC	0.0375406
LDpred	Colorectal cancer	1	AUPRC	0.0393494
LDpred	Colorectal cancer	2	AUPRC	0.0368832
LDpred	Colorectal cancer	3	AUPRC	0.0376525
LDpred	Colorectal cancer	4	AUPRC	0.0369195
LDpred	Coronary artery disease	0	AUPRC	0.184401
LDpred	Coronary artery disease	1	AUPRC	0.185153
LDpred	Coronary artery disease	2	AUPRC	0.185405
LDpred	Coronary artery disease	3	AUPRC	0.185831
LDpred	Coronary artery disease	4	AUPRC	0.183958
LDpred	Type 2 diabetes	0	AUPRC	0.164792
LDpred	Type 2 diabetes	1	AUPRC	0.166066
LDpred	Type 2 diabetes	2	AUPRC	0.166606
LDpred	Type 2 diabetes	3	AUPRC	0.168534
LDpred	Type 2 diabetes	4	AUPRC	0.165861
PRS-CS	Rheumatoid arthritis	0	AUPRC	0.0440979
PRS-CS	Rheumatoid arthritis	1	AUPRC	0.0441527
PRS-CS	Rheumatoid arthritis	2	AUPRC	0.044417
PRS-CS	Rheumatoid arthritis	3	AUPRC	0.0438764
PRS-CS	Rheumatoid arthritis	4	AUPRC	0.0431288
PRS-CS	Psoriasis	0	AUPRC	0.0410975
PRS-CS	Psoriasis	1	AUPRC	0.0411469
PRS-CS	Psoriasis	2	AUPRC	0.0410065
PRS-CS	Psoriasis	3	AUPRC	0.0414496
PRS-CS	Psoriasis	4	AUPRC	0.0401641
PRS-CS	Gout	0	AUPRC	0.0960282
PRS-CS	Gout	1	AUPRC	0.0909842
PRS-CS	Gout	2	AUPRC	0.0950003
PRS-CS	Gout	3	AUPRC	0.0889283
PRS-CS	Gout	4	AUPRC	0.0948774
PRS-CS	Inflammatory bowel disease	0	AUPRC	0.016018
PRS-CS	Inflammatory bowel disease	1	AUPRC	0.01603
PRS-CS	Inflammatory bowel disease	2	AUPRC	0.0154455
PRS-CS	Inflammatory bowel disease	3	AUPRC	0.0147758
PRS-CS	Inflammatory bowel disease	4	AUPRC	0.0159549
PRS-CS	Asthma	0	AUPRC	0.197868
PRS-CS	Asthma	1	AUPRC	0.196973
PRS-CS	Asthma	2	AUPRC	0.200385
PRS-CS	Asthma	3	AUPRC	0.197433
PRS-CS	Asthma	4	AUPRC	0.195157
PRS-CS	All-cause dementia	0	AUPRC	0.0547258
PRS-CS	All-cause dementia	1	AUPRC	0.058933
PRS-CS	All-cause dementia	2	AUPRC	0.055103
PRS-CS	All-cause dementia	3	AUPRC	0.0534546
PRS-CS	All-cause dementia	4	AUPRC	0.0549979
PRS-CS	Alzheimer's disease	0	AUPRC	0.0260566
PRS-CS	Alzheimer's disease	1	AUPRC	0.0312147
PRS-CS	Alzheimer's disease	2	AUPRC	0.0270712
PRS-CS	Alzheimer's disease	3	AUPRC	0.026764
PRS-CS	Alzheimer's disease	4	AUPRC	0.0287202
PRS-CS	Atrial fibrillation	0	AUPRC	0.201218
PRS-CS	Atrial fibrillation	1	AUPRC	0.203636
PRS-CS	Atrial fibrillation	2	AUPRC	0.202152
PRS-CS	Atrial fibrillation	3	AUPRC	0.201965
PRS-CS	Atrial fibrillation	4	AUPRC	0.202735
PRS-CS	Breast cancer	0	AUPRC	0.126757
PRS-CS	Breast cancer	1	AUPRC	0.126789
PRS-CS	Breast cancer	2	AUPRC	0.126971
PRS-CS	Breast cancer	3	AUPRC	0.127286
PRS-CS	Breast cancer	4	AUPRC	0.125678
PRS-CS	Colorectal cancer	0	AUPRC	0.0363392
PRS-CS	Colorectal cancer	1	AUPRC	0.0359212
PRS-CS	Colorectal cancer	2	AUPRC	0.0355634
PRS-CS	Colorectal cancer	3	AUPRC	0.0366467
PRS-CS	Colorectal cancer	4	AUPRC	0.0355783
PRS-CS	Coronary artery disease	0	AUPRC	0.181704
PRS-CS	Coronary artery disease	1	AUPRC	0.182024
PRS-CS	Coronary artery disease	2	AUPRC	0.183091
PRS-CS	Coronary artery disease	3	AUPRC	0.181832
PRS-CS	Coronary artery disease	4	AUPRC	0.180223
PRS-CS	Type 2 diabetes	0	AUPRC	0.170998
PRS-CS	Type 2 diabetes	1	AUPRC	0.172907
PRS-CS	Type 2 diabetes	2	AUPRC	0.174699
PRS-CS	Type 2 diabetes	3	AUPRC	0.175075
PRS-CS	Type 2 diabetes	4	AUPRC	0.172154
SBayesR	Rheumatoid arthritis	0	AUPRC	0.0385954
SBayesR	Rheumatoid arthritis	1	AUPRC	0.0398938
SBayesR	Rheumatoid arthritis	2	AUPRC	0.0387838
SBayesR	Rheumatoid arthritis	3	AUPRC	0.0391853
SBayesR	Rheumatoid arthritis	4	AUPRC	0.0389356
SBayesR	Gout	0	AUPRC	0.0760697
SBayesR	Inflammatory bowel disease	0	AUPRC	0.0145607
SBayesR	Inflammatory bowel disease	1	AUPRC	0.0136837
SBayesR	Inflammatory bowel disease	2	AUPRC	0.0141493
SBayesR	Inflammatory bowel disease	3	AUPRC	0.0135886
SBayesR	Inflammatory bowel disease	4	AUPRC	0.013516
SBayesR	Asthma	0	AUPRC	0.192879
SBayesR	Asthma	1	AUPRC	0.189879
SBayesR	Asthma	2	AUPRC	0.191087
SBayesR	Asthma	3	AUPRC	0.191973
SBayesR	Asthma	4	AUPRC	0.190354
SBayesR	All-cause dementia	0	AUPRC	0.0479509
SBayesR	All-cause dementia	1	AUPRC	0.0511687
SBayesR	All-cause dementia	2	AUPRC	0.0479651
SBayesR	All-cause dementia	3	AUPRC	0.0478341
SBayesR	All-cause dementia	4	AUPRC	0.0485223
SBayesR	Atrial fibrillation	0	AUPRC	0.185037
SBayesR	Atrial fibrillation	1	AUPRC	0.186184
SBayesR	Atrial fibrillation	2	AUPRC	0.187128
SBayesR	Atrial fibrillation	3	AUPRC	0.185735
SBayesR	Atrial fibrillation	4	AUPRC	0.186928
SBayesR	Breast cancer	0	AUPRC	0.115354
SBayesR	Breast cancer	1	AUPRC	0.115662
SBayesR	Breast cancer	2	AUPRC	0.114374
SBayesR	Breast cancer	3	AUPRC	0.115762
SBayesR	Breast cancer	4	AUPRC	0.115177
SBayesR	Colorectal cancer	0	AUPRC	0.0354044
SBayesR	Colorectal cancer	1	AUPRC	0.0345855
SBayesR	Colorectal cancer	2	AUPRC	0.0356821
SBayesR	Colorectal cancer	3	AUPRC	0.0359766
SBayesR	Colorectal cancer	4	AUPRC	0.0352501
SBayesR	Coronary artery disease	0	AUPRC	0.173516
SBayesR	Coronary artery disease	1	AUPRC	0.174512
SBayesR	Coronary artery disease	2	AUPRC	0.174094
SBayesR	Coronary artery disease	3	AUPRC	0.173977
SBayesR	Coronary artery disease	4	AUPRC	0.17069
SBayesR	Type 2 diabetes	0	AUPRC	0.159799
SBayesR	Type 2 diabetes	1	AUPRC	0.163154
SBayesR	Type 2 diabetes	2	AUPRC	0.164732
SBayesR	Type 2 diabetes	3	AUPRC	0.16381
SBayesR	Type 2 diabetes	4	AUPRC	0.16229
C+T	Rheumatoid arthritis	0	AUPRC	0.0411138
C+T	Rheumatoid arthritis	1	AUPRC	0.042366
C+T	Rheumatoid arthritis	2	AUPRC	0.0415192
C+T	Rheumatoid arthritis	3	AUPRC	0.0420479
C+T	Rheumatoid arthritis	4	AUPRC	0.0417732
C+T	Psoriasis	0	AUPRC	0.0417608
C+T	Psoriasis	1	AUPRC	0.0407214
C+T	Psoriasis	2	AUPRC	0.0403685
C+T	Psoriasis	3	AUPRC	0.0394343
C+T	Psoriasis	4	AUPRC	0.0382988
C+T	Gout	0	AUPRC	0.0815101
C+T	Gout	1	AUPRC	0.0777433
C+T	Gout	2	AUPRC	0.0797731
C+T	Gout	3	AUPRC	0.077089
C+T	Gout	4	AUPRC	0.0802396
C+T	Inflammatory bowel disease	0	AUPRC	0.0147517
C+T	Inflammatory bowel disease	1	AUPRC	0.0138081
C+T	Inflammatory bowel disease	2	AUPRC	0.0150124
C+T	Inflammatory bowel disease	3	AUPRC	0.0144321
C+T	Inflammatory bowel disease	4	AUPRC	0.013856
C+T	Asthma	0	AUPRC	0.187269
C+T	Asthma	1	AUPRC	0.187615
C+T	Asthma	2	AUPRC	0.188031
C+T	Asthma	3	AUPRC	0.188943
C+T	Asthma	4	AUPRC	0.187218
C+T	All-cause dementia	0	AUPRC	0.047469
C+T	All-cause dementia	1	AUPRC	0.0509125
C+T	All-cause dementia	2	AUPRC	0.0476117
C+T	All-cause dementia	3	AUPRC	0.0477896
C+T	All-cause dementia	4	AUPRC	0.0485755
C+T	Alzheimer's disease	0	AUPRC	0.0230258
C+T	Alzheimer's disease	1	AUPRC	0.0232497
C+T	Alzheimer's disease	2	AUPRC	0.0221098
C+T	Alzheimer's disease	3	AUPRC	0.0208279
C+T	Alzheimer's disease	4	AUPRC	0.0213643
C+T	Atrial fibrillation	0	AUPRC	0.183992
C+T	Atrial fibrillation	1	AUPRC	0.184615
C+T	Atrial fibrillation	2	AUPRC	0.187305
C+T	Atrial fibrillation	3	AUPRC	0.186369
C+T	Atrial fibrillation	4	AUPRC	0.186945
C+T	Breast cancer	0	AUPRC	0.1143
C+T	Breast cancer	1	AUPRC	0.115524
C+T	Breast cancer	2	AUPRC	0.114821
C+T	Breast cancer	3	AUPRC	0.115988
C+T	Breast cancer	4	AUPRC	0.114358
C+T	Colorectal cancer	0	AUPRC	0.0350244
C+T	Colorectal cancer	1	AUPRC	0.0336005
C+T	Colorectal cancer	2	AUPRC	0.0352882
C+T	Colorectal cancer	3	AUPRC	0.0352464
C+T	Colorectal cancer	4	AUPRC	0.0348929
C+T	Coronary artery disease	0	AUPRC	0.173146
C+T	Coronary artery disease	1	AUPRC	0.175013
C+T	Coronary artery disease	2	AUPRC	0.174232
C+T	Coronary artery disease	3	AUPRC	0.174975
C+T	Coronary artery disease	4	AUPRC	0.172312
C+T	Type 2 diabetes	0	AUPRC	0.157908
C+T	Type 2 diabetes	1	AUPRC	0.156473
C+T	Type 2 diabetes	2	AUPRC	0.158078
C+T	Type 2 diabetes	3	AUPRC	0.160885
C+T	Type 2 diabetes	4	AUPRC	0.157853

## Sheet: Supplementary Figure 4d
method	phenotype	cross validation	metric	stat
GenoBoost	Rheumatoid arthritis	0	odds ratio at 1%	2.91995
GenoBoost	Rheumatoid arthritis	0	odds ratio at 3%	2.71517
GenoBoost	Rheumatoid arthritis	0	odds ratio at 5%	2.27328
GenoBoost	Rheumatoid arthritis	0	odds ratio at 10%	1.97837
GenoBoost	Rheumatoid arthritis	1	odds ratio at 1%	3.12485
GenoBoost	Rheumatoid arthritis	1	odds ratio at 3%	2.73141
GenoBoost	Rheumatoid arthritis	1	odds ratio at 5%	2.2401
GenoBoost	Rheumatoid arthritis	1	odds ratio at 10%	1.96972
GenoBoost	Rheumatoid arthritis	2	odds ratio at 1%	2.66822
GenoBoost	Rheumatoid arthritis	2	odds ratio at 3%	2.5665
GenoBoost	Rheumatoid arthritis	2	odds ratio at 5%	2.16765
GenoBoost	Rheumatoid arthritis	2	odds ratio at 10%	1.9903
GenoBoost	Rheumatoid arthritis	3	odds ratio at 1%	2.84109
GenoBoost	Rheumatoid arthritis	3	odds ratio at 3%	2.66219
GenoBoost	Rheumatoid arthritis	3	odds ratio at 5%	2.47145
GenoBoost	Rheumatoid arthritis	3	odds ratio at 10%	2.09201
GenoBoost	Rheumatoid arthritis	4	odds ratio at 1%	2.87368
GenoBoost	Rheumatoid arthritis	4	odds ratio at 3%	2.63438
GenoBoost	Rheumatoid arthritis	4	odds ratio at 5%	2.22448
GenoBoost	Rheumatoid arthritis	4	odds ratio at 10%	2.0448
GenoBoost	Psoriasis	0	odds ratio at 1%	5.35444
GenoBoost	Psoriasis	0	odds ratio at 3%	3.88239
GenoBoost	Psoriasis	0	odds ratio at 5%	3.7333
GenoBoost	Psoriasis	0	odds ratio at 10%	3.5583
GenoBoost	Psoriasis	1	odds ratio at 1%	5.05366
GenoBoost	Psoriasis	1	odds ratio at 3%	4.27476
GenoBoost	Psoriasis	1	odds ratio at 5%	3.99185
GenoBoost	Psoriasis	1	odds ratio at 10%	3.75075
GenoBoost	Psoriasis	2	odds ratio at 1%	3.98682
GenoBoost	Psoriasis	2	odds ratio at 3%	3.63877
GenoBoost	Psoriasis	2	odds ratio at 5%	3.84997
GenoBoost	Psoriasis	2	odds ratio at 10%	3.66117
GenoBoost	Psoriasis	3	odds ratio at 1%	5.05366
GenoBoost	Psoriasis	3	odds ratio at 3%	4.20254
GenoBoost	Psoriasis	3	odds ratio at 5%	3.94432
GenoBoost	Psoriasis	3	odds ratio at 10%	3.61687
GenoBoost	Psoriasis	4	odds ratio at 1%	4.85551
GenoBoost	Psoriasis	4	odds ratio at 3%	4.64187
GenoBoost	Psoriasis	4	odds ratio at 5%	4.16002
GenoBoost	Psoriasis	4	odds ratio at 10%	3.69089
GenoBoost	Gout	0	odds ratio at 1%	4.22822
GenoBoost	Gout	0	odds ratio at 3%	3.21788
GenoBoost	Gout	0	odds ratio at 5%	2.85483
GenoBoost	Gout	0	odds ratio at 10%	2.79239
GenoBoost	Gout	1	odds ratio at 1%	3.8828
GenoBoost	Gout	1	odds ratio at 3%	3.41094
GenoBoost	Gout	1	odds ratio at 5%	2.90003
GenoBoost	Gout	1	odds ratio at 10%	2.53659
GenoBoost	Gout	2	odds ratio at 1%	3.74671
GenoBoost	Gout	2	odds ratio at 3%	3.17015
GenoBoost	Gout	2	odds ratio at 5%	2.80987
GenoBoost	Gout	2	odds ratio at 10%	2.76535
GenoBoost	Gout	3	odds ratio at 1%	3.81461
GenoBoost	Gout	3	odds ratio at 3%	2.93459
GenoBoost	Gout	3	odds ratio at 5%	2.73549
GenoBoost	Gout	3	odds ratio at 10%	2.63217
GenoBoost	Gout	4	odds ratio at 1%	3.54477
GenoBoost	Gout	4	odds ratio at 3%	3.21788
GenoBoost	Gout	4	odds ratio at 5%	2.82483
GenoBoost	Gout	4	odds ratio at 10%	2.7474
GenoBoost	Inflammatory bowel disease	0	odds ratio at 1%	1.86644
GenoBoost	Inflammatory bowel disease	0	odds ratio at 3%	2.1989
GenoBoost	Inflammatory bowel disease	0	odds ratio at 5%	2.06294
GenoBoost	Inflammatory bowel disease	0	odds ratio at 10%	1.7604
GenoBoost	Inflammatory bowel disease	1	odds ratio at 1%	2.56969
GenoBoost	Inflammatory bowel disease	1	odds ratio at 3%	2.1989
GenoBoost	Inflammatory bowel disease	1	odds ratio at 5%	1.84548
GenoBoost	Inflammatory bowel disease	1	odds ratio at 10%	1.84738
GenoBoost	Inflammatory bowel disease	2	odds ratio at 1%	2.14535
GenoBoost	Inflammatory bowel disease	2	odds ratio at 3%	2.24903
GenoBoost	Inflammatory bowel disease	2	odds ratio at 5%	1.87632
GenoBoost	Inflammatory bowel disease	2	odds ratio at 10%	1.84738
GenoBoost	Inflammatory bowel disease	3	odds ratio at 1%	1.86644
GenoBoost	Inflammatory bowel disease	3	odds ratio at 3%	1.80461
GenoBoost	Inflammatory bowel disease	3	odds ratio at 5%	1.84489
GenoBoost	Inflammatory bowel disease	3	odds ratio at 10%	1.81241
GenoBoost	Inflammatory bowel disease	4	odds ratio at 1%	2.56969
GenoBoost	Inflammatory bowel disease	4	odds ratio at 3%	2.29934
GenoBoost	Inflammatory bowel disease	4	odds ratio at 5%	2.15871
GenoBoost	Inflammatory bowel disease	4	odds ratio at 10%	2.06234
GenoBoost	Asthma	0	odds ratio at 1%	3.26533
GenoBoost	Asthma	0	odds ratio at 3%	2.72136
GenoBoost	Asthma	0	odds ratio at 5%	2.54445
GenoBoost	Asthma	0	odds ratio at 10%	2.1805
GenoBoost	Asthma	1	odds ratio at 1%	2.73207
GenoBoost	Asthma	1	odds ratio at 3%	2.54325
GenoBoost	Asthma	1	odds ratio at 5%	2.38927
GenoBoost	Asthma	1	odds ratio at 10%	2.17021
GenoBoost	Asthma	2	odds ratio at 1%	3.01131
GenoBoost	Asthma	2	odds ratio at 3%	2.5175
GenoBoost	Asthma	2	odds ratio at 5%	2.36207
GenoBoost	Asthma	2	odds ratio at 10%	2.11882
GenoBoost	Asthma	3	odds ratio at 1%	2.99077
GenoBoost	Asthma	3	odds ratio at 3%	2.41612
GenoBoost	Asthma	3	odds ratio at 5%	2.25514
GenoBoost	Asthma	3	odds ratio at 10%	2.01384
GenoBoost	Asthma	4	odds ratio at 1%	2.71279
GenoBoost	Asthma	4	odds ratio at 3%	2.32334
GenoBoost	Asthma	4	odds ratio at 5%	2.34947
GenoBoost	Asthma	4	odds ratio at 10%	2.12332
GenoBoost	All-cause dementia	0	odds ratio at 1%	4.91609
GenoBoost	All-cause dementia	0	odds ratio at 3%	4.57221
GenoBoost	All-cause dementia	0	odds ratio at 5%	3.80261
GenoBoost	All-cause dementia	0	odds ratio at 10%	3.31382
GenoBoost	All-cause dementia	1	odds ratio at 1%	5.16189
GenoBoost	All-cause dementia	1	odds ratio at 3%	4.43225
GenoBoost	All-cause dementia	1	odds ratio at 5%	3.65743
GenoBoost	All-cause dementia	1	odds ratio at 10%	2.88923
GenoBoost	All-cause dementia	2	odds ratio at 1%	4.07547
GenoBoost	All-cause dementia	2	odds ratio at 3%	3.98555
GenoBoost	All-cause dementia	2	odds ratio at 5%	3.68629
GenoBoost	All-cause dementia	2	odds ratio at 10%	2.88972
GenoBoost	All-cause dementia	3	odds ratio at 1%	5.28575
GenoBoost	All-cause dementia	3	odds ratio at 3%	4.57221
GenoBoost	All-cause dementia	3	odds ratio at 5%	3.80261
GenoBoost	All-cause dementia	3	odds ratio at 10%	2.90612
GenoBoost	All-cause dementia	4	odds ratio at 1%	4.19371
GenoBoost	All-cause dementia	4	odds ratio at 3%	4.61836
GenoBoost	All-cause dementia	4	odds ratio at 5%	3.57133
GenoBoost	All-cause dementia	4	odds ratio at 10%	2.97219
GenoBoost	Alzheimer's disease	0	odds ratio at 1%	5.65261
GenoBoost	Alzheimer's disease	0	odds ratio at 3%	4.55546
GenoBoost	Alzheimer's disease	0	odds ratio at 5%	4.47235
GenoBoost	Alzheimer's disease	0	odds ratio at 10%	3.65364
GenoBoost	Alzheimer's disease	1	odds ratio at 1%	4.87919
GenoBoost	Alzheimer's disease	1	odds ratio at 3%	5.69592
GenoBoost	Alzheimer's disease	1	odds ratio at 5%	4.42773
GenoBoost	Alzheimer's disease	1	odds ratio at 10%	3.48957
GenoBoost	Alzheimer's disease	2	odds ratio at 1%	4.3374
GenoBoost	Alzheimer's disease	2	odds ratio at 3%	4.35628
GenoBoost	Alzheimer's disease	2	odds ratio at 5%	4.61034
GenoBoost	Alzheimer's disease	2	odds ratio at 10%	3.57228
GenoBoost	Alzheimer's disease	3	odds ratio at 1%	6.18354
GenoBoost	Alzheimer's disease	3	odds ratio at 3%	5.16788
GenoBoost	Alzheimer's disease	3	odds ratio at 5%	4.40399
GenoBoost	Alzheimer's disease	3	odds ratio at 10%	3.21379
GenoBoost	Alzheimer's disease	4	odds ratio at 1%	5.1204
GenoBoost	Alzheimer's disease	4	odds ratio at 3%	5.69592
GenoBoost	Alzheimer's disease	4	odds ratio at 5%	4.89149
GenoBoost	Alzheimer's disease	4	odds ratio at 10%	3.69657
GenoBoost	Atrial fibrillation	0	odds ratio at 1%	3.77012
GenoBoost	Atrial fibrillation	0	odds ratio at 3%	2.96317
GenoBoost	Atrial fibrillation	0	odds ratio at 5%	2.67636
GenoBoost	Atrial fibrillation	0	odds ratio at 10%	2.30648
GenoBoost	Atrial fibrillation	1	odds ratio at 1%	3.09184
GenoBoost	Atrial fibrillation	1	odds ratio at 3%	2.70034
GenoBoost	Atrial fibrillation	1	odds ratio at 5%	2.53339
GenoBoost	Atrial fibrillation	1	odds ratio at 10%	2.38841
GenoBoost	Atrial fibrillation	2	odds ratio at 1%	3.39255
GenoBoost	Atrial fibrillation	2	odds ratio at 3%	2.60209
GenoBoost	Atrial fibrillation	2	odds ratio at 5%	2.51501
GenoBoost	Atrial fibrillation	2	odds ratio at 10%	2.30222
GenoBoost	Atrial fibrillation	3	odds ratio at 1%	3.18077
GenoBoost	Atrial fibrillation	3	odds ratio at 3%	2.70858
GenoBoost	Atrial fibrillation	3	odds ratio at 5%	2.5951
GenoBoost	Atrial fibrillation	3	odds ratio at 10%	2.436
GenoBoost	Atrial fibrillation	4	odds ratio at 1%	3.54759
GenoBoost	Atrial fibrillation	4	odds ratio at 3%	2.8608
GenoBoost	Atrial fibrillation	4	odds ratio at 5%	2.61998
GenoBoost	Atrial fibrillation	4	odds ratio at 10%	2.32342
GenoBoost	Breast cancer	0	odds ratio at 1%	2.92486
GenoBoost	Breast cancer	0	odds ratio at 3%	2.43564
GenoBoost	Breast cancer	0	odds ratio at 5%	2.36309
GenoBoost	Breast cancer	0	odds ratio at 10%	2.22528
GenoBoost	Breast cancer	1	odds ratio at 1%	2.57897
GenoBoost	Breast cancer	1	odds ratio at 3%	2.50243
GenoBoost	Breast cancer	1	odds ratio at 5%	2.28061
GenoBoost	Breast cancer	1	odds ratio at 10%	2.0946
GenoBoost	Breast cancer	2	odds ratio at 1%	2.77442
GenoBoost	Breast cancer	2	odds ratio at 3%	2.48566
GenoBoost	Breast cancer	2	odds ratio at 5%	2.27039
GenoBoost	Breast cancer	2	odds ratio at 10%	2.10579
GenoBoost	Breast cancer	3	odds ratio at 1%	2.72501
GenoBoost	Breast cancer	3	odds ratio at 3%	2.63834
GenoBoost	Breast cancer	3	odds ratio at 5%	2.3011
GenoBoost	Breast cancer	3	odds ratio at 10%	2.11702
GenoBoost	Breast cancer	4	odds ratio at 1%	2.72501
GenoBoost	Breast cancer	4	odds ratio at 3%	2.43564
GenoBoost	Breast cancer	4	odds ratio at 5%	2.2196
GenoBoost	Breast cancer	4	odds ratio at 10%	2.08901
GenoBoost	Colorectal cancer	0	odds ratio at 1%	1.55443
GenoBoost	Colorectal cancer	0	odds ratio at 3%	1.63067
GenoBoost	Colorectal cancer	0	odds ratio at 5%	1.50444
GenoBoost	Colorectal cancer	0	odds ratio at 10%	1.49892
GenoBoost	Colorectal cancer	1	odds ratio at 1%	2.04918
GenoBoost	Colorectal cancer	1	odds ratio at 3%	1.46118
GenoBoost	Colorectal cancer	1	odds ratio at 5%	1.46939
GenoBoost	Colorectal cancer	1	odds ratio at 10%	1.42201
GenoBoost	Colorectal cancer	2	odds ratio at 1%	1.39252
GenoBoost	Colorectal cancer	2	odds ratio at 3%	1.43319
GenoBoost	Colorectal cancer	2	odds ratio at 5%	1.39933
GenoBoost	Colorectal cancer	2	odds ratio at 10%	1.24415
GenoBoost	Colorectal cancer	3	odds ratio at 1%	1.31212
GenoBoost	Colorectal cancer	3	odds ratio at 3%	1.77394
GenoBoost	Colorectal cancer	3	odds ratio at 5%	1.575
GenoBoost	Colorectal cancer	3	odds ratio at 10%	1.58698
GenoBoost	Colorectal cancer	4	odds ratio at 1%	2.30174
GenoBoost	Colorectal cancer	4	odds ratio at 3%	1.48925
GenoBoost	Colorectal cancer	4	odds ratio at 5%	1.33078
GenoBoost	Colorectal cancer	4	odds ratio at 10%	1.22585
GenoBoost	Coronary artery disease	0	odds ratio at 1%	2.80697
GenoBoost	Coronary artery disease	0	odds ratio at 3%	2.22567
GenoBoost	Coronary artery disease	0	odds ratio at 5%	2.17466
GenoBoost	Coronary artery disease	0	odds ratio at 10%	2.0259
GenoBoost	Coronary artery disease	1	odds ratio at 1%	2.42033
GenoBoost	Coronary artery disease	1	odds ratio at 3%	2.27561
GenoBoost	Coronary artery disease	1	odds ratio at 5%	2.26281
GenoBoost	Coronary artery disease	1	odds ratio at 10%	1.96429
GenoBoost	Coronary artery disease	2	odds ratio at 1%	3.02353
GenoBoost	Coronary artery disease	2	odds ratio at 3%	2.41757
GenoBoost	Coronary artery disease	2	odds ratio at 5%	2.18091
GenoBoost	Coronary artery disease	2	odds ratio at 10%	2.08844
GenoBoost	Coronary artery disease	3	odds ratio at 1%	2.44937
GenoBoost	Coronary artery disease	3	odds ratio at 3%	2.26559
GenoBoost	Coronary artery disease	3	odds ratio at 5%	2.22486
GenoBoost	Coronary artery disease	3	odds ratio at 10%	2.08144
GenoBoost	Coronary artery disease	4	odds ratio at 1%	2.50781
GenoBoost	Coronary artery disease	4	odds ratio at 3%	2.22567
GenoBoost	Coronary artery disease	4	odds ratio at 5%	2.18717
GenoBoost	Coronary artery disease	4	odds ratio at 10%	2.07795
GenoBoost	Type 2 diabetes	0	odds ratio at 1%	3.29816
GenoBoost	Type 2 diabetes	0	odds ratio at 3%	2.76751
GenoBoost	Type 2 diabetes	0	odds ratio at 5%	2.67381
GenoBoost	Type 2 diabetes	0	odds ratio at 10%	2.43785
GenoBoost	Type 2 diabetes	1	odds ratio at 1%	3.11864
GenoBoost	Type 2 diabetes	1	odds ratio at 3%	2.79759
GenoBoost	Type 2 diabetes	1	odds ratio at 5%	2.48824
GenoBoost	Type 2 diabetes	1	odds ratio at 10%	2.27715
GenoBoost	Type 2 diabetes	2	odds ratio at 1%	3.38958
GenoBoost	Type 2 diabetes	2	odds ratio at 3%	3.03302
GenoBoost	Type 2 diabetes	2	odds ratio at 5%	2.79458
GenoBoost	Type 2 diabetes	2	odds ratio at 10%	2.37216
GenoBoost	Type 2 diabetes	3	odds ratio at 1%	3.45116
GenoBoost	Type 2 diabetes	3	odds ratio at 3%	2.93987
GenoBoost	Type 2 diabetes	3	odds ratio at 5%	2.8268
GenoBoost	Type 2 diabetes	3	odds ratio at 10%	2.55079
GenoBoost	Type 2 diabetes	4	odds ratio at 1%	3.11864
GenoBoost	Type 2 diabetes	4	odds ratio at 3%	2.67812
GenoBoost	Type 2 diabetes	4	odds ratio at 5%	2.56172
GenoBoost	Type 2 diabetes	4	odds ratio at 10%	2.36873
Non-additive GenoBoost	Rheumatoid arthritis	0	odds ratio at 1%	2.91995
Non-additive GenoBoost	Rheumatoid arthritis	0	odds ratio at 3%	2.71517
Non-additive GenoBoost	Rheumatoid arthritis	0	odds ratio at 5%	2.27328
Non-additive GenoBoost	Rheumatoid arthritis	0	odds ratio at 10%	1.97837
Non-additive GenoBoost	Rheumatoid arthritis	1	odds ratio at 1%	3.12485
Non-additive GenoBoost	Rheumatoid arthritis	1	odds ratio at 3%	2.73141
Non-additive GenoBoost	Rheumatoid arthritis	1	odds ratio at 5%	2.2401
Non-additive GenoBoost	Rheumatoid arthritis	1	odds ratio at 10%	1.96972
Non-additive GenoBoost	Rheumatoid arthritis	2	odds ratio at 1%	2.40649
Non-additive GenoBoost	Rheumatoid arthritis	2	odds ratio at 3%	2.6358
Non-additive GenoBoost	Rheumatoid arthritis	2	odds ratio at 5%	2.07985
Non-additive GenoBoost	Rheumatoid arthritis	2	odds ratio at 10%	2.00585
Non-additive GenoBoost	Rheumatoid arthritis	3	odds ratio at 1%	2.84109
Non-additive GenoBoost	Rheumatoid arthritis	3	odds ratio at 3%	2.66219
Non-additive GenoBoost	Rheumatoid arthritis	3	odds ratio at 5%	2.47145
Non-additive GenoBoost	Rheumatoid arthritis	3	odds ratio at 10%	2.09201
Non-additive GenoBoost	Rheumatoid arthritis	4	odds ratio at 1%	2.87368
Non-additive GenoBoost	Rheumatoid arthritis	4	odds ratio at 3%	2.63438
Non-additive GenoBoost	Rheumatoid arthritis	4	odds ratio at 5%	2.22448
Non-additive GenoBoost	Rheumatoid arthritis	4	odds ratio at 10%	2.0448
Non-additive GenoBoost	Psoriasis	0	odds ratio at 1%	5.35444
Non-additive GenoBoost	Psoriasis	0	odds ratio at 3%	3.88239
Non-additive GenoBoost	Psoriasis	0	odds ratio at 5%	3.7333
Non-additive GenoBoost	Psoriasis	0	odds ratio at 10%	3.5583
Non-additive GenoBoost	Psoriasis	1	odds ratio at 1%	5.05366
Non-additive GenoBoost	Psoriasis	1	odds ratio at 3%	4.27476
Non-additive GenoBoost	Psoriasis	1	odds ratio at 5%	3.99185
Non-additive GenoBoost	Psoriasis	1	odds ratio at 10%	3.75075
Non-additive GenoBoost	Psoriasis	2	odds ratio at 1%	3.98682
Non-additive GenoBoost	Psoriasis	2	odds ratio at 3%	3.63877
Non-additive GenoBoost	Psoriasis	2	odds ratio at 5%	3.84997
Non-additive GenoBoost	Psoriasis	2	odds ratio at 10%	3.66117
Non-additive GenoBoost	Psoriasis	3	odds ratio at 1%	5.05366
Non-additive GenoBoost	Psoriasis	3	odds ratio at 3%	4.20254
Non-additive GenoBoost	Psoriasis	3	odds ratio at 5%	3.94432
Non-additive GenoBoost	Psoriasis	3	odds ratio at 10%	3.61687
Non-additive GenoBoost	Psoriasis	4	odds ratio at 1%	4.85551
Non-additive GenoBoost	Psoriasis	4	odds ratio at 3%	4.64187
Non-additive GenoBoost	Psoriasis	4	odds ratio at 5%	4.16002
Non-additive GenoBoost	Psoriasis	4	odds ratio at 10%	3.69089
Non-additive GenoBoost	Gout	0	odds ratio at 1%	3.95129
Non-additive GenoBoost	Gout	0	odds ratio at 3%	3.21788
Non-additive GenoBoost	Gout	0	odds ratio at 5%	2.88494
Non-additive GenoBoost	Gout	0	odds ratio at 10%	2.64974
Non-additive GenoBoost	Gout	1	odds ratio at 1%	4.08915
Non-additive GenoBoost	Gout	1	odds ratio at 3%	3.05172
Non-additive GenoBoost	Gout	1	odds ratio at 5%	2.88494
Non-additive GenoBoost	Gout	1	odds ratio at 10%	2.72059
Non-additive GenoBoost	Gout	2	odds ratio at 1%	3.67911
Non-additive GenoBoost	Gout	2	odds ratio at 3%	2.88809
Non-additive GenoBoost	Gout	2	odds ratio at 5%	2.79494
Non-additive GenoBoost	Gout	2	odds ratio at 10%	2.56249
Non-additive GenoBoost	Gout	3	odds ratio at 1%	3.60587
Non-additive GenoBoost	Gout	3	odds ratio at 3%	2.70413
Non-additive GenoBoost	Gout	3	odds ratio at 5%	2.72069
Non-additive GenoBoost	Gout	3	odds ratio at 10%	2.49372
Non-additive GenoBoost	Gout	4	odds ratio at 1%	3.41158
Non-additive GenoBoost	Gout	4	odds ratio at 3%	3.28988
Non-additive GenoBoost	Gout	4	odds ratio at 5%	2.86987
Non-additive GenoBoost	Gout	4	odds ratio at 10%	2.63217
Non-additive GenoBoost	Inflammatory bowel disease	0	odds ratio at 1%	1.59069
Non-additive GenoBoost	Inflammatory bowel disease	0	odds ratio at 3%	1.75615
Non-additive GenoBoost	Inflammatory bowel disease	0	odds ratio at 5%	1.81475
Non-additive GenoBoost	Inflammatory bowel disease	0	odds ratio at 10%	1.77768
Non-additive GenoBoost	Inflammatory bowel disease	1	odds ratio at 1%	2.42743
Non-additive GenoBoost	Inflammatory bowel disease	1	odds ratio at 3%	2.29934
Non-additive GenoBoost	Inflammatory bowel disease	1	odds ratio at 5%	2.06294
Non-additive GenoBoost	Inflammatory bowel disease	1	odds ratio at 10%	1.91805
Non-additive GenoBoost	Inflammatory bowel disease	2	odds ratio at 1%	2.14535
Non-additive GenoBoost	Inflammatory bowel disease	2	odds ratio at 3%	2.24903
Non-additive GenoBoost	Inflammatory bowel disease	2	odds ratio at 5%	1.87632
Non-additive GenoBoost	Inflammatory bowel disease	2	odds ratio at 10%	1.84738
Non-additive GenoBoost	Inflammatory bowel disease	3	odds ratio at 1%	1.86644
Non-additive GenoBoost	Inflammatory bowel disease	3	odds ratio at 3%	1.80461
Non-additive GenoBoost	Inflammatory bowel disease	3	odds ratio at 5%	1.84489
Non-additive GenoBoost	Inflammatory bowel disease	3	odds ratio at 10%	1.81241
Non-additive GenoBoost	Inflammatory bowel disease	4	odds ratio at 1%	2.14535
Non-additive GenoBoost	Inflammatory bowel disease	4	odds ratio at 3%	2.04965
Non-additive GenoBoost	Inflammatory bowel disease	4	odds ratio at 5%	1.84548
Non-additive GenoBoost	Inflammatory bowel disease	4	odds ratio at 10%	1.81241
Non-additive GenoBoost	Asthma	0	odds ratio at 1%	3.222
Non-additive GenoBoost	Asthma	0	odds ratio at 3%	2.56267
Non-additive GenoBoost	Asthma	0	odds ratio at 5%	2.34275
Non-additive GenoBoost	Asthma	0	odds ratio at 10%	2.14974
Non-additive GenoBoost	Asthma	1	odds ratio at 1%	2.97033
Non-additive GenoBoost	Asthma	1	odds ratio at 3%	2.4983
Non-additive GenoBoost	Asthma	1	odds ratio at 5%	2.30059
Non-additive GenoBoost	Asthma	1	odds ratio at 10%	2.1047
Non-additive GenoBoost	Asthma	2	odds ratio at 1%	2.94998
Non-additive GenoBoost	Asthma	2	odds ratio at 3%	2.38495
Non-additive GenoBoost	Asthma	2	odds ratio at 5%	2.27401
Non-additive GenoBoost	Asthma	2	odds ratio at 10%	2.11725
Non-additive GenoBoost	Asthma	3	odds ratio at 1%	2.86948
Non-additive GenoBoost	Asthma	3	odds ratio at 3%	2.49192
Non-additive GenoBoost	Asthma	3	odds ratio at 5%	2.18427
Non-additive GenoBoost	Asthma	3	odds ratio at 10%	2.05081
Non-additive GenoBoost	Asthma	4	odds ratio at 1%	2.29186
Non-additive GenoBoost	Asthma	4	odds ratio at 3%	2.47919
Non-additive GenoBoost	Asthma	4	odds ratio at 5%	2.3197
Non-additive GenoBoost	Asthma	4	odds ratio at 10%	2.21106
Non-additive GenoBoost	All-cause dementia	0	odds ratio at 1%	4.91609
Non-additive GenoBoost	All-cause dementia	0	odds ratio at 3%	4.57221
Non-additive GenoBoost	All-cause dementia	0	odds ratio at 5%	3.80261
Non-additive GenoBoost	All-cause dementia	0	odds ratio at 10%	3.31382
Non-additive GenoBoost	All-cause dementia	1	odds ratio at 1%	5.03868
Non-additive GenoBoost	All-cause dementia	1	odds ratio at 3%	4.61836
Non-additive GenoBoost	All-cause dementia	1	odds ratio at 5%	3.80261
Non-additive GenoBoost	All-cause dementia	1	odds ratio at 10%	3.02122
Non-additive GenoBoost	All-cause dementia	2	odds ratio at 1%	5.41025
Non-additive GenoBoost	All-cause dementia	2	odds ratio at 3%	4.38908
Non-additive GenoBoost	All-cause dementia	2	odds ratio at 5%	3.89075
Non-additive GenoBoost	All-cause dementia	2	odds ratio at 10%	2.97169
Non-additive GenoBoost	All-cause dementia	3	odds ratio at 1%	4.79414
Non-additive GenoBoost	All-cause dementia	3	odds ratio at 3%	4.57221
Non-additive GenoBoost	All-cause dementia	3	odds ratio at 5%	3.94994
Non-additive GenoBoost	All-cause dementia	3	odds ratio at 10%	3.08969
Non-additive GenoBoost	All-cause dementia	4	odds ratio at 1%	5.28575
Non-additive GenoBoost	All-cause dementia	4	odds ratio at 3%	4.71111
Non-additive GenoBoost	All-cause dementia	4	odds ratio at 5%	3.4577
Non-additive GenoBoost	All-cause dementia	4	odds ratio at 10%	3.00552
Non-additive GenoBoost	Alzheimer's disease	0	odds ratio at 1%	5.38547
Non-additive GenoBoost	Alzheimer's disease	0	odds ratio at 3%	5.06423
Non-additive GenoBoost	Alzheimer's disease	0	odds ratio at 5%	4.19606
Non-additive GenoBoost	Alzheimer's disease	0	odds ratio at 10%	3.29165
Non-additive GenoBoost	Alzheimer's disease	1	odds ratio at 1%	5.27132
Non-additive GenoBoost	Alzheimer's disease	1	odds ratio at 3%	5.80047
Non-additive GenoBoost	Alzheimer's disease	1	odds ratio at 5%	4.12369
Non-additive GenoBoost	Alzheimer's disease	1	odds ratio at 10%	3.60352
Non-additive GenoBoost	Alzheimer's disease	2	odds ratio at 1%	5.92183
Non-additive GenoBoost	Alzheimer's disease	2	odds ratio at 3%	4.65596
Non-additive GenoBoost	Alzheimer's disease	2	odds ratio at 5%	3.8719
Non-additive GenoBoost	Alzheimer's disease	2	odds ratio at 10%	3.49078
Non-additive GenoBoost	Alzheimer's disease	3	odds ratio at 1%	4.3374
Non-additive GenoBoost	Alzheimer's disease	3	odds ratio at 3%	5.16788
Non-additive GenoBoost	Alzheimer's disease	3	odds ratio at 5%	4.67997
Non-additive GenoBoost	Alzheimer's disease	3	odds ratio at 10%	3.45044
Non-additive GenoBoost	Alzheimer's disease	4	odds ratio at 1%	4.85738
Non-additive GenoBoost	Alzheimer's disease	4	odds ratio at 3%	5.48273
Non-additive GenoBoost	Alzheimer's disease	4	odds ratio at 5%	4.67997
Non-additive GenoBoost	Alzheimer's disease	4	odds ratio at 10%	3.33096
Non-additive GenoBoost	Atrial fibrillation	0	odds ratio at 1%	3.18077
Non-additive GenoBoost	Atrial fibrillation	0	odds ratio at 3%	2.80015
Non-additive GenoBoost	Atrial fibrillation	0	odds ratio at 5%	2.55799
Non-additive GenoBoost	Atrial fibrillation	0	odds ratio at 10%	2.30648
Non-additive GenoBoost	Atrial fibrillation	1	odds ratio at 1%	2.80306
Non-additive GenoBoost	Atrial fibrillation	1	odds ratio at 3%	2.71025
Non-additive GenoBoost	Atrial fibrillation	1	odds ratio at 5%	2.43003
Non-additive GenoBoost	Atrial fibrillation	1	odds ratio at 10%	2.25941
Non-additive GenoBoost	Atrial fibrillation	2	odds ratio at 1%	3.45418
Non-additive GenoBoost	Atrial fibrillation	2	odds ratio at 3%	2.55354
Non-additive GenoBoost	Atrial fibrillation	2	odds ratio at 5%	2.43003
Non-additive GenoBoost	Atrial fibrillation	2	odds ratio at 10%	2.26946
Non-additive GenoBoost	Atrial fibrillation	3	odds ratio at 1%	3.06244
Non-additive GenoBoost	Atrial fibrillation	3	odds ratio at 3%	2.6707
Non-additive GenoBoost	Atrial fibrillation	3	odds ratio at 5%	2.46023
Non-additive GenoBoost	Atrial fibrillation	3	odds ratio at 10%	2.26611
Non-additive GenoBoost	Atrial fibrillation	4	odds ratio at 1%	3.39255
Non-additive GenoBoost	Atrial fibrillation	4	odds ratio at 3%	2.76003
Non-additive GenoBoost	Atrial fibrillation	4	odds ratio at 5%	2.67636
Non-additive GenoBoost	Atrial fibrillation	4	odds ratio at 10%	2.3031
Non-additive GenoBoost	Breast cancer	0	odds ratio at 1%	2.92486
Non-additive GenoBoost	Breast cancer	0	odds ratio at 3%	2.40253
Non-additive GenoBoost	Breast cancer	0	odds ratio at 5%	2.40482
Non-additive GenoBoost	Breast cancer	0	odds ratio at 10%	2.18506
Non-additive GenoBoost	Breast cancer	1	odds ratio at 1%	2.77442
Non-additive GenoBoost	Breast cancer	1	odds ratio at 3%	2.2078
Non-additive GenoBoost	Breast cancer	1	odds ratio at 5%	2.16932
Non-additive GenoBoost	Breast cancer	1	odds ratio at 10%	1.99524
Non-additive GenoBoost	Breast cancer	2	odds ratio at 1%	2.53101
Non-additive GenoBoost	Breast cancer	2	odds ratio at 3%	2.33688
Non-additive GenoBoost	Breast cancer	2	odds ratio at 5%	2.20951
Non-additive GenoBoost	Breast cancer	2	odds ratio at 10%	2.21375
Non-additive GenoBoost	Breast cancer	3	odds ratio at 1%	3.07872
Non-additive GenoBoost	Breast cancer	3	odds ratio at 3%	2.17598
Non-additive GenoBoost	Breast cancer	3	odds ratio at 5%	2.14935
Non-additive GenoBoost	Breast cancer	3	odds ratio at 10%	1.96267
Non-additive GenoBoost	Breast cancer	4	odds ratio at 1%	2.72501
Non-additive GenoBoost	Breast cancer	4	odds ratio at 3%	2.43564
Non-additive GenoBoost	Breast cancer	4	odds ratio at 5%	2.2196
Non-additive GenoBoost	Breast cancer	4	odds ratio at 10%	2.08901
Non-additive GenoBoost	Colorectal cancer	0	odds ratio at 1%	2.04918
Non-additive GenoBoost	Colorectal cancer	0	odds ratio at 3%	1.60223
Non-additive GenoBoost	Colorectal cancer	0	odds ratio at 5%	1.77236
Non-additive GenoBoost	Colorectal cancer	0	odds ratio at 10%	1.52809
Non-additive GenoBoost	Colorectal cancer	1	odds ratio at 1%	2.04918
Non-additive GenoBoost	Colorectal cancer	1	odds ratio at 3%	1.46118
Non-additive GenoBoost	Colorectal cancer	1	odds ratio at 5%	1.46939
Non-additive GenoBoost	Colorectal cancer	1	odds ratio at 10%	1.42201
Non-additive GenoBoost	Colorectal cancer	2	odds ratio at 1%	1.23209
Non-additive GenoBoost	Colorectal cancer	2	odds ratio at 3%	1.57388
Non-additive GenoBoost	Colorectal cancer	2	odds ratio at 5%	1.48689
Non-additive GenoBoost	Colorectal cancer	2	odds ratio at 10%	1.38404
Non-additive GenoBoost	Colorectal cancer	3	odds ratio at 1%	1.8001
Non-additive GenoBoost	Colorectal cancer	3	odds ratio at 3%	1.54559
Non-additive GenoBoost	Colorectal cancer	3	odds ratio at 5%	1.66357
Non-additive GenoBoost	Colorectal cancer	3	odds ratio at 10%	1.55744
Non-additive GenoBoost	Colorectal cancer	4	odds ratio at 1%	2.30174
Non-additive GenoBoost	Colorectal cancer	4	odds ratio at 3%	1.48925
Non-additive GenoBoost	Colorectal cancer	4	odds ratio at 5%	1.33078
Non-additive GenoBoost	Colorectal cancer	4	odds ratio at 10%	1.22585
Non-additive GenoBoost	Coronary artery disease	0	odds ratio at 1%	2.5372
Non-additive GenoBoost	Coronary artery disease	0	odds ratio at 3%	2.186
Non-additive GenoBoost	Coronary artery disease	0	odds ratio at 5%	2.06949
Non-additive GenoBoost	Coronary artery disease	0	odds ratio at 10%	1.86365
Non-additive GenoBoost	Coronary artery disease	1	odds ratio at 1%	2.36257
Non-additive GenoBoost	Coronary artery disease	1	odds ratio at 3%	2.05757
Non-additive GenoBoost	Coronary artery disease	1	odds ratio at 5%	1.96032
Non-additive GenoBoost	Coronary artery disease	1	odds ratio at 10%	1.98777
Non-additive GenoBoost	Coronary artery disease	2	odds ratio at 1%	2.36257
Non-additive GenoBoost	Coronary artery disease	2	odds ratio at 3%	2.32595
Non-additive GenoBoost	Coronary artery disease	2	odds ratio at 5%	2.19344
Non-additive GenoBoost	Coronary artery disease	2	odds ratio at 10%	1.97449
Non-additive GenoBoost	Coronary artery disease	3	odds ratio at 1%	2.19194
Non-additive GenoBoost	Coronary artery disease	3	odds ratio at 3%	2.23563
Non-additive GenoBoost	Coronary artery disease	3	odds ratio at 5%	2.15596
Non-additive GenoBoost	Coronary artery disease	3	odds ratio at 10%	2.01556
Non-additive GenoBoost	Coronary artery disease	4	odds ratio at 1%	1.97048
Non-additive GenoBoost	Coronary artery disease	4	odds ratio at 3%	2.01897
Non-additive GenoBoost	Coronary artery disease	4	odds ratio at 5%	2.08791
Non-additive GenoBoost	Coronary artery disease	4	odds ratio at 10%	1.96769
Non-additive GenoBoost	Type 2 diabetes	0	odds ratio at 1%	3.14826
Non-additive GenoBoost	Type 2 diabetes	0	odds ratio at 3%	2.45535
Non-additive GenoBoost	Type 2 diabetes	0	odds ratio at 5%	2.41572
Non-additive GenoBoost	Type 2 diabetes	0	odds ratio at 10%	2.321
Non-additive GenoBoost	Type 2 diabetes	1	odds ratio at 1%	2.91465
Non-additive GenoBoost	Type 2 diabetes	1	odds ratio at 3%	2.53193
Non-additive GenoBoost	Type 2 diabetes	1	odds ratio at 5%	2.32051
Non-additive GenoBoost	Type 2 diabetes	1	odds ratio at 10%	2.15156
Non-additive GenoBoost	Type 2 diabetes	2	odds ratio at 1%	3.42031
Non-additive GenoBoost	Type 2 diabetes	2	odds ratio at 3%	2.81773
Non-additive GenoBoost	Type 2 diabetes	2	odds ratio at 5%	2.69271
Non-additive GenoBoost	Type 2 diabetes	2	odds ratio at 10%	2.27045
Non-additive GenoBoost	Type 2 diabetes	3	odds ratio at 1%	3.03051
Non-additive GenoBoost	Type 2 diabetes	3	odds ratio at 3%	2.59972
Non-additive GenoBoost	Type 2 diabetes	3	odds ratio at 5%	2.34416
Non-additive GenoBoost	Type 2 diabetes	3	odds ratio at 10%	2.26375
Non-additive GenoBoost	Type 2 diabetes	4	odds ratio at 1%	3.29816
Non-additive GenoBoost	Type 2 diabetes	4	odds ratio at 3%	2.65843
Non-additive GenoBoost	Type 2 diabetes	4	odds ratio at 5%	2.33823
Non-additive GenoBoost	Type 2 diabetes	4	odds ratio at 10%	2.17114
Additive GenoBoost	Rheumatoid arthritis	0	odds ratio at 1%	3.60394
Additive GenoBoost	Rheumatoid arthritis	0	odds ratio at 3%	2.53085
Additive GenoBoost	Rheumatoid arthritis	0	odds ratio at 5%	2.45475
Additive GenoBoost	Rheumatoid arthritis	0	odds ratio at 10%	1.95139
Additive GenoBoost	Rheumatoid arthritis	1	odds ratio at 1%	2.6246
Additive GenoBoost	Rheumatoid arthritis	1	odds ratio at 3%	2.32393
Additive GenoBoost	Rheumatoid arthritis	1	odds ratio at 5%	1.98486
Additive GenoBoost	Rheumatoid arthritis	1	odds ratio at 10%	1.78418
Additive GenoBoost	Rheumatoid arthritis	2	odds ratio at 1%	2.66822
Additive GenoBoost	Rheumatoid arthritis	2	odds ratio at 3%	2.5665
Additive GenoBoost	Rheumatoid arthritis	2	odds ratio at 5%	2.16765
Additive GenoBoost	Rheumatoid arthritis	2	odds ratio at 10%	1.9903
Additive GenoBoost	Rheumatoid arthritis	3	odds ratio at 1%	3.11491
Additive GenoBoost	Rheumatoid arthritis	3	odds ratio at 3%	2.50342
Additive GenoBoost	Rheumatoid arthritis	3	odds ratio at 5%	2.25698
Additive GenoBoost	Rheumatoid arthritis	3	odds ratio at 10%	2.10629
Additive GenoBoost	Rheumatoid arthritis	4	odds ratio at 1%	3.14492
Additive GenoBoost	Rheumatoid arthritis	4	odds ratio at 3%	2.39591
Additive GenoBoost	Rheumatoid arthritis	4	odds ratio at 5%	2.24071
Additive GenoBoost	Rheumatoid arthritis	4	odds ratio at 10%	2.00551
Additive GenoBoost	Psoriasis	0	odds ratio at 1%	4.08152
Additive GenoBoost	Psoriasis	0	odds ratio at 3%	3.81231
Additive GenoBoost	Psoriasis	0	odds ratio at 5%	3.64098
Additive GenoBoost	Psoriasis	0	odds ratio at 10%	3.48588
Additive GenoBoost	Psoriasis	1	odds ratio at 1%	4.08152
Additive GenoBoost	Psoriasis	1	odds ratio at 3%	4.09495
Additive GenoBoost	Psoriasis	1	odds ratio at 5%	3.68703
Additive GenoBoost	Psoriasis	1	odds ratio at 10%	3.6316
Additive GenoBoost	Psoriasis	2	odds ratio at 1%	4.08152
Additive GenoBoost	Psoriasis	2	odds ratio at 3%	3.74261
Additive GenoBoost	Psoriasis	2	odds ratio at 5%	3.84997
Additive GenoBoost	Psoriasis	2	odds ratio at 10%	3.81121
Additive GenoBoost	Psoriasis	3	odds ratio at 1%	4.65925
Additive GenoBoost	Psoriasis	3	odds ratio at 3%	3.95286
Additive GenoBoost	Psoriasis	3	odds ratio at 5%	3.89703
Additive GenoBoost	Psoriasis	3	odds ratio at 10%	3.66117
Additive GenoBoost	Psoriasis	4	odds ratio at 1%	3.79876
Additive GenoBoost	Psoriasis	4	odds ratio at 3%	3.8473
Additive GenoBoost	Psoriasis	4	odds ratio at 5%	3.99052
Additive GenoBoost	Psoriasis	4	odds ratio at 10%	3.5583
Additive GenoBoost	Gout	0	odds ratio at 1%	4.22822
Additive GenoBoost	Gout	0	odds ratio at 3%	3.21788
Additive GenoBoost	Gout	0	odds ratio at 5%	2.85483
Additive GenoBoost	Gout	0	odds ratio at 10%	2.79239
Additive GenoBoost	Gout	1	odds ratio at 1%	3.8828
Additive GenoBoost	Gout	1	odds ratio at 3%	3.41094
Additive GenoBoost	Gout	1	odds ratio at 5%	2.90003
Additive GenoBoost	Gout	1	odds ratio at 10%	2.53659
Additive GenoBoost	Gout	2	odds ratio at 1%	3.74671
Additive GenoBoost	Gout	2	odds ratio at 3%	3.17015
Additive GenoBoost	Gout	2	odds ratio at 5%	2.80987
Additive GenoBoost	Gout	2	odds ratio at 10%	2.76535
Additive GenoBoost	Gout	3	odds ratio at 1%	3.81461
Additive GenoBoost	Gout	3	odds ratio at 3%	2.93459
Additive GenoBoost	Gout	3	odds ratio at 5%	2.73549
Additive GenoBoost	Gout	3	odds ratio at 10%	2.63217
Additive GenoBoost	Gout	4	odds ratio at 1%	3.54477
Additive GenoBoost	Gout	4	odds ratio at 3%	3.21788
Additive GenoBoost	Gout	4	odds ratio at 5%	2.82483
Additive GenoBoost	Gout	4	odds ratio at 10%	2.7474
Additive GenoBoost	Inflammatory bowel disease	0	odds ratio at 1%	1.86644
Additive GenoBoost	Inflammatory bowel disease	0	odds ratio at 3%	2.1989
Additive GenoBoost	Inflammatory bowel disease	0	odds ratio at 5%	2.06294
Additive GenoBoost	Inflammatory bowel disease	0	odds ratio at 10%	1.7604
Additive GenoBoost	Inflammatory bowel disease	1	odds ratio at 1%	2.56969
Additive GenoBoost	Inflammatory bowel disease	1	odds ratio at 3%	2.1989
Additive GenoBoost	Inflammatory bowel disease	1	odds ratio at 5%	1.84548
Additive GenoBoost	Inflammatory bowel disease	1	odds ratio at 10%	1.84738
Additive GenoBoost	Inflammatory bowel disease	2	odds ratio at 1%	1.86644
Additive GenoBoost	Inflammatory bowel disease	2	odds ratio at 3%	2.60528
Additive GenoBoost	Inflammatory bowel disease	2	odds ratio at 5%	2.03211
Additive GenoBoost	Inflammatory bowel disease	2	odds ratio at 10%	1.84738
Additive GenoBoost	Inflammatory bowel disease	3	odds ratio at 1%	1.59069
Additive GenoBoost	Inflammatory bowel disease	3	odds ratio at 3%	2.14896
Additive GenoBoost	Inflammatory bowel disease	3	odds ratio at 5%	1.84548
Additive GenoBoost	Inflammatory bowel disease	3	odds ratio at 10%	1.86496
Additive GenoBoost	Inflammatory bowel disease	4	odds ratio at 1%	2.56969
Additive GenoBoost	Inflammatory bowel disease	4	odds ratio at 3%	2.29934
Additive GenoBoost	Inflammatory bowel disease	4	odds ratio at 5%	2.15871
Additive GenoBoost	Inflammatory bowel disease	4	odds ratio at 10%	2.06234
Additive GenoBoost	Asthma	0	odds ratio at 1%	3.26533
Additive GenoBoost	Asthma	0	odds ratio at 3%	2.72136
Additive GenoBoost	Asthma	0	odds ratio at 5%	2.54445
Additive GenoBoost	Asthma	0	odds ratio at 10%	2.1805
Additive GenoBoost	Asthma	1	odds ratio at 1%	2.73207
Additive GenoBoost	Asthma	1	odds ratio at 3%	2.54325
Additive GenoBoost	Asthma	1	odds ratio at 5%	2.38927
Additive GenoBoost	Asthma	1	odds ratio at 10%	2.17021
Additive GenoBoost	Asthma	2	odds ratio at 1%	3.01131
Additive GenoBoost	Asthma	2	odds ratio at 3%	2.5175
Additive GenoBoost	Asthma	2	odds ratio at 5%	2.36207
Additive GenoBoost	Asthma	2	odds ratio at 10%	2.11882
Additive GenoBoost	Asthma	3	odds ratio at 1%	2.99077
Additive GenoBoost	Asthma	3	odds ratio at 3%	2.41612
Additive GenoBoost	Asthma	3	odds ratio at 5%	2.25514
Additive GenoBoost	Asthma	3	odds ratio at 10%	2.01384
Additive GenoBoost	Asthma	4	odds ratio at 1%	2.71279
Additive GenoBoost	Asthma	4	odds ratio at 3%	2.32334
Additive GenoBoost	Asthma	4	odds ratio at 5%	2.34947
Additive GenoBoost	Asthma	4	odds ratio at 10%	2.12332
Additive GenoBoost	All-cause dementia	0	odds ratio at 1%	4.31257
Additive GenoBoost	All-cause dementia	0	odds ratio at 3%	4.57221
Additive GenoBoost	All-cause dementia	0	odds ratio at 5%	3.97967
Additive GenoBoost	All-cause dementia	0	odds ratio at 10%	3.14078
Additive GenoBoost	All-cause dementia	1	odds ratio at 1%	5.16189
Additive GenoBoost	All-cause dementia	1	odds ratio at 3%	4.43225
Additive GenoBoost	All-cause dementia	1	odds ratio at 5%	3.65743
Additive GenoBoost	All-cause dementia	1	odds ratio at 10%	2.88923
Additive GenoBoost	All-cause dementia	2	odds ratio at 1%	4.07547
Additive GenoBoost	All-cause dementia	2	odds ratio at 3%	3.98555
Additive GenoBoost	All-cause dementia	2	odds ratio at 5%	3.68629
Additive GenoBoost	All-cause dementia	2	odds ratio at 10%	2.88972
Additive GenoBoost	All-cause dementia	3	odds ratio at 1%	5.28575
Additive GenoBoost	All-cause dementia	3	odds ratio at 3%	4.57221
Additive GenoBoost	All-cause dementia	3	odds ratio at 5%	3.80261
Additive GenoBoost	All-cause dementia	3	odds ratio at 10%	2.90612
Additive GenoBoost	All-cause dementia	4	odds ratio at 1%	4.19371
Additive GenoBoost	All-cause dementia	4	odds ratio at 3%	4.61836
Additive GenoBoost	All-cause dementia	4	odds ratio at 5%	3.57133
Additive GenoBoost	All-cause dementia	4	odds ratio at 10%	2.97219
Additive GenoBoost	Alzheimer's disease	0	odds ratio at 1%	5.65261
Additive GenoBoost	Alzheimer's disease	0	odds ratio at 3%	4.55546
Additive GenoBoost	Alzheimer's disease	0	odds ratio at 5%	4.47235
Additive GenoBoost	Alzheimer's disease	0	odds ratio at 10%	3.65364
Additive GenoBoost	Alzheimer's disease	1	odds ratio at 1%	4.87919
Additive GenoBoost	Alzheimer's disease	1	odds ratio at 3%	5.69592
Additive GenoBoost	Alzheimer's disease	1	odds ratio at 5%	4.42773
Additive GenoBoost	Alzheimer's disease	1	odds ratio at 10%	3.48957
Additive GenoBoost	Alzheimer's disease	2	odds ratio at 1%	4.3374
Additive GenoBoost	Alzheimer's disease	2	odds ratio at 3%	4.35628
Additive GenoBoost	Alzheimer's disease	2	odds ratio at 5%	4.61034
Additive GenoBoost	Alzheimer's disease	2	odds ratio at 10%	3.57228
Additive GenoBoost	Alzheimer's disease	3	odds ratio at 1%	6.18354
Additive GenoBoost	Alzheimer's disease	3	odds ratio at 3%	5.16788
Additive GenoBoost	Alzheimer's disease	3	odds ratio at 5%	4.40399
Additive GenoBoost	Alzheimer's disease	3	odds ratio at 10%	3.21379
Additive GenoBoost	Alzheimer's disease	4	odds ratio at 1%	5.1204
Additive GenoBoost	Alzheimer's disease	4	odds ratio at 3%	5.69592
Additive GenoBoost	Alzheimer's disease	4	odds ratio at 5%	4.89149
Additive GenoBoost	Alzheimer's disease	4	odds ratio at 10%	3.69657
Additive GenoBoost	Atrial fibrillation	0	odds ratio at 1%	3.77012
Additive GenoBoost	Atrial fibrillation	0	odds ratio at 3%	2.96317
Additive GenoBoost	Atrial fibrillation	0	odds ratio at 5%	2.67636
Additive GenoBoost	Atrial fibrillation	0	odds ratio at 10%	2.30648
Additive GenoBoost	Atrial fibrillation	1	odds ratio at 1%	3.09184
Additive GenoBoost	Atrial fibrillation	1	odds ratio at 3%	2.70034
Additive GenoBoost	Atrial fibrillation	1	odds ratio at 5%	2.53339
Additive GenoBoost	Atrial fibrillation	1	odds ratio at 10%	2.38841
Additive GenoBoost	Atrial fibrillation	2	odds ratio at 1%	3.39255
Additive GenoBoost	Atrial fibrillation	2	odds ratio at 3%	2.60209
Additive GenoBoost	Atrial fibrillation	2	odds ratio at 5%	2.51501
Additive GenoBoost	Atrial fibrillation	2	odds ratio at 10%	2.30222
Additive GenoBoost	Atrial fibrillation	3	odds ratio at 1%	3.18077
Additive GenoBoost	Atrial fibrillation	3	odds ratio at 3%	2.70858
Additive GenoBoost	Atrial fibrillation	3	odds ratio at 5%	2.5951
Additive GenoBoost	Atrial fibrillation	3	odds ratio at 10%	2.436
Additive GenoBoost	Atrial fibrillation	4	odds ratio at 1%	3.54759
Additive GenoBoost	Atrial fibrillation	4	odds ratio at 3%	2.8608
Additive GenoBoost	Atrial fibrillation	4	odds ratio at 5%	2.61998
Additive GenoBoost	Atrial fibrillation	4	odds ratio at 10%	2.32342
Additive GenoBoost	Breast cancer	0	odds ratio at 1%	2.92486
Additive GenoBoost	Breast cancer	0	odds ratio at 3%	2.43564
Additive GenoBoost	Breast cancer	0	odds ratio at 5%	2.36309
Additive GenoBoost	Breast cancer	0	odds ratio at 10%	2.22528
Additive GenoBoost	Breast cancer	1	odds ratio at 1%	2.57897
Additive GenoBoost	Breast cancer	1	odds ratio at 3%	2.50243
Additive GenoBoost	Breast cancer	1	odds ratio at 5%	2.28061
Additive GenoBoost	Breast cancer	1	odds ratio at 10%	2.0946
Additive GenoBoost	Breast cancer	2	odds ratio at 1%	2.77442
Additive GenoBoost	Breast cancer	2	odds ratio at 3%	2.48566
Additive GenoBoost	Breast cancer	2	odds ratio at 5%	2.27039
Additive GenoBoost	Breast cancer	2	odds ratio at 10%	2.10579
Additive GenoBoost	Breast cancer	3	odds ratio at 1%	2.72501
Additive GenoBoost	Breast cancer	3	odds ratio at 3%	2.63834
Additive GenoBoost	Breast cancer	3	odds ratio at 5%	2.3011
Additive GenoBoost	Breast cancer	3	odds ratio at 10%	2.11702
Additive GenoBoost	Breast cancer	4	odds ratio at 1%	3.13079
Additive GenoBoost	Breast cancer	4	odds ratio at 3%	2.69012
Additive GenoBoost	Breast cancer	4	odds ratio at 5%	2.45747
Additive GenoBoost	Breast cancer	4	odds ratio at 10%	2.24265
Additive GenoBoost	Colorectal cancer	0	odds ratio at 1%	1.55443
Additive GenoBoost	Colorectal cancer	0	odds ratio at 3%	1.63067
Additive GenoBoost	Colorectal cancer	0	odds ratio at 5%	1.50444
Additive GenoBoost	Colorectal cancer	0	odds ratio at 10%	1.49892
Additive GenoBoost	Colorectal cancer	1	odds ratio at 1%	1.31212
Additive GenoBoost	Colorectal cancer	1	odds ratio at 3%	1.43319
Additive GenoBoost	Colorectal cancer	1	odds ratio at 5%	1.22843
Additive GenoBoost	Colorectal cancer	1	odds ratio at 10%	1.36516
Additive GenoBoost	Colorectal cancer	2	odds ratio at 1%	1.39252
Additive GenoBoost	Colorectal cancer	2	odds ratio at 3%	1.43319
Additive GenoBoost	Colorectal cancer	2	odds ratio at 5%	1.39933
Additive GenoBoost	Colorectal cancer	2	odds ratio at 10%	1.24415
Additive GenoBoost	Colorectal cancer	3	odds ratio at 1%	1.31212
Additive GenoBoost	Colorectal cancer	3	odds ratio at 3%	1.77394
Additive GenoBoost	Colorectal cancer	3	odds ratio at 5%	1.575
Additive GenoBoost	Colorectal cancer	3	odds ratio at 10%	1.58698
Additive GenoBoost	Colorectal cancer	4	odds ratio at 1%	2.55783
Additive GenoBoost	Colorectal cancer	4	odds ratio at 3%	1.6583
Additive GenoBoost	Colorectal cancer	4	odds ratio at 5%	1.48689
Additive GenoBoost	Colorectal cancer	4	odds ratio at 10%	1.42201
Additive GenoBoost	Coronary artery disease	0	odds ratio at 1%	2.80697
Additive GenoBoost	Coronary artery disease	0	odds ratio at 3%	2.22567
Additive GenoBoost	Coronary artery disease	0	odds ratio at 5%	2.17466
Additive GenoBoost	Coronary artery disease	0	odds ratio at 10%	2.0259
Additive GenoBoost	Coronary artery disease	1	odds ratio at 1%	2.42033
Additive GenoBoost	Coronary artery disease	1	odds ratio at 3%	2.27561
Additive GenoBoost	Coronary artery disease	1	odds ratio at 5%	2.26281
Additive GenoBoost	Coronary artery disease	1	odds ratio at 10%	1.96429
Additive GenoBoost	Coronary artery disease	2	odds ratio at 1%	3.02353
Additive GenoBoost	Coronary artery disease	2	odds ratio at 3%	2.41757
Additive GenoBoost	Coronary artery disease	2	odds ratio at 5%	2.18091
Additive GenoBoost	Coronary artery disease	2	odds ratio at 10%	2.08844
Additive GenoBoost	Coronary artery disease	3	odds ratio at 1%	2.44937
Additive GenoBoost	Coronary artery disease	3	odds ratio at 3%	2.26559
Additive GenoBoost	Coronary artery disease	3	odds ratio at 5%	2.22486
Additive GenoBoost	Coronary artery disease	3	odds ratio at 10%	2.08144
Additive GenoBoost	Coronary artery disease	4	odds ratio at 1%	2.50781
Additive GenoBoost	Coronary artery disease	4	odds ratio at 3%	2.22567
Additive GenoBoost	Coronary artery disease	4	odds ratio at 5%	2.18717
Additive GenoBoost	Coronary artery disease	4	odds ratio at 10%	2.07795
Additive GenoBoost	Type 2 diabetes	0	odds ratio at 1%	3.29816
Additive GenoBoost	Type 2 diabetes	0	odds ratio at 3%	2.76751
Additive GenoBoost	Type 2 diabetes	0	odds ratio at 5%	2.67381
Additive GenoBoost	Type 2 diabetes	0	odds ratio at 10%	2.43785
Additive GenoBoost	Type 2 diabetes	1	odds ratio at 1%	3.11864
Additive GenoBoost	Type 2 diabetes	1	odds ratio at 3%	2.79759
Additive GenoBoost	Type 2 diabetes	1	odds ratio at 5%	2.48824
Additive GenoBoost	Type 2 diabetes	1	odds ratio at 10%	2.27715
Additive GenoBoost	Type 2 diabetes	2	odds ratio at 1%	3.38958
Additive GenoBoost	Type 2 diabetes	2	odds ratio at 3%	3.03302
Additive GenoBoost	Type 2 diabetes	2	odds ratio at 5%	2.79458
Additive GenoBoost	Type 2 diabetes	2	odds ratio at 10%	2.37216
Additive GenoBoost	Type 2 diabetes	3	odds ratio at 1%	3.45116
Additive GenoBoost	Type 2 diabetes	3	odds ratio at 3%	2.93987
Additive GenoBoost	Type 2 diabetes	3	odds ratio at 5%	2.8268
Additive GenoBoost	Type 2 diabetes	3	odds ratio at 10%	2.55079
Additive GenoBoost	Type 2 diabetes	4	odds ratio at 1%	3.11864
Additive GenoBoost	Type 2 diabetes	4	odds ratio at 3%	2.67812
Additive GenoBoost	Type 2 diabetes	4	odds ratio at 5%	2.56172
Additive GenoBoost	Type 2 diabetes	4	odds ratio at 10%	2.36873
snpboost	Rheumatoid arthritis	0	odds ratio at 1%	3.06959
snpboost	Rheumatoid arthritis	0	odds ratio at 3%	2.55699
snpboost	Rheumatoid arthritis	0	odds ratio at 5%	2.28961
snpboost	Rheumatoid arthritis	0	odds ratio at 10%	2.00585
snpboost	Rheumatoid arthritis	1	odds ratio at 1%	2.40269
snpboost	Rheumatoid arthritis	1	odds ratio at 3%	2.4269
snpboost	Rheumatoid arthritis	1	odds ratio at 5%	2.09579
snpboost	Rheumatoid arthritis	1	odds ratio at 10%	1.91597
snpboost	Rheumatoid arthritis	2	odds ratio at 1%	3.06959
snpboost	Rheumatoid arthritis	2	odds ratio at 3%	2.42559
snpboost	Rheumatoid arthritis	2	odds ratio at 5%	2.20828
snpboost	Rheumatoid arthritis	2	odds ratio at 10%	1.93381
snpboost	Rheumatoid arthritis	3	odds ratio at 1%	3.14492
snpboost	Rheumatoid arthritis	3	odds ratio at 3%	2.74175
snpboost	Rheumatoid arthritis	3	odds ratio at 5%	2.32237
snpboost	Rheumatoid arthritis	3	odds ratio at 10%	2.08817
snpboost	Rheumatoid arthritis	4	odds ratio at 1%	3.44957
snpboost	Rheumatoid arthritis	4	odds ratio at 3%	2.50477
snpboost	Rheumatoid arthritis	4	odds ratio at 5%	2.24071
snpboost	Rheumatoid arthritis	4	odds ratio at 10%	2.03279
snpboost	Psoriasis	0	odds ratio at 1%	4.08152
snpboost	Psoriasis	0	odds ratio at 3%	3.91758
snpboost	Psoriasis	0	odds ratio at 5%	3.7798
snpboost	Psoriasis	0	odds ratio at 10%	3.57289
snpboost	Psoriasis	1	odds ratio at 1%	4.46484
snpboost	Psoriasis	1	odds ratio at 3%	4.34738
snpboost	Psoriasis	1	odds ratio at 5%	3.75652
snpboost	Psoriasis	1	odds ratio at 10%	3.67601
snpboost	Psoriasis	2	odds ratio at 1%	4.17667
snpboost	Psoriasis	2	odds ratio at 3%	3.81231
snpboost	Psoriasis	2	odds ratio at 5%	4.08759
snpboost	Psoriasis	2	odds ratio at 10%	3.69089
snpboost	Psoriasis	3	odds ratio at 1%	5.05366
snpboost	Psoriasis	3	odds ratio at 3%	4.31102
snpboost	Psoriasis	3	odds ratio at 5%	3.92065
snpboost	Psoriasis	3	odds ratio at 10%	3.66117
snpboost	Psoriasis	4	odds ratio at 1%	4.46484
snpboost	Psoriasis	4	odds ratio at 3%	3.77741
snpboost	Psoriasis	4	odds ratio at 5%	3.99185
snpboost	Psoriasis	4	odds ratio at 10%	3.64637
snpboost	Gout	0	odds ratio at 1%	3.8828
snpboost	Gout	0	odds ratio at 3%	3.05172
snpboost	Gout	0	odds ratio at 5%	2.91515
snpboost	Gout	0	odds ratio at 10%	2.66736
snpboost	Gout	1	odds ratio at 1%	3.60587
snpboost	Gout	1	odds ratio at 3%	3.12262
snpboost	Gout	1	odds ratio at 5%	2.83981
snpboost	Gout	1	odds ratio at 10%	2.65854
snpboost	Gout	2	odds ratio at 1%	3.41158
snpboost	Gout	2	odds ratio at 3%	3.09893
snpboost	Gout	2	odds ratio at 5%	2.90003
snpboost	Gout	2	odds ratio at 10%	2.78336
snpboost	Gout	3	odds ratio at 1%	3.41158
snpboost	Gout	3	odds ratio at 3%	2.93459
snpboost	Gout	3	odds ratio at 5%	2.78004
snpboost	Gout	3	odds ratio at 10%	2.59721
snpboost	Gout	4	odds ratio at 1%	3.41158
snpboost	Gout	4	odds ratio at 3%	3.09893
snpboost	Gout	4	odds ratio at 5%	2.76516
snpboost	Gout	4	odds ratio at 10%	2.71168
snpboost	Inflammatory bowel disease	0	odds ratio at 1%	1.59069
snpboost	Inflammatory bowel disease	0	odds ratio at 3%	1.61186
snpboost	Inflammatory bowel disease	0	odds ratio at 5%	1.72319
snpboost	Inflammatory bowel disease	0	odds ratio at 10%	1.70893
snpboost	Inflammatory bowel disease	1	odds ratio at 1%	1.72818
snpboost	Inflammatory bowel disease	1	odds ratio at 3%	2.04965
snpboost	Inflammatory bowel disease	1	odds ratio at 5%	2.03146
snpboost	Inflammatory bowel disease	1	odds ratio at 10%	1.81241
snpboost	Inflammatory bowel disease	2	odds ratio at 1%	3.00133
snpboost	Inflammatory bowel disease	2	odds ratio at 3%	2.45144
snpboost	Inflammatory bowel disease	2	odds ratio at 5%	2.15871
snpboost	Inflammatory bowel disease	2	odds ratio at 10%	1.82987
snpboost	Inflammatory bowel disease	3	odds ratio at 1%	2.42743
snpboost	Inflammatory bowel disease	3	odds ratio at 3%	2.04965
snpboost	Inflammatory bowel disease	3	odds ratio at 5%	1.78412
snpboost	Inflammatory bowel disease	3	odds ratio at 10%	1.84738
snpboost	Inflammatory bowel disease	4	odds ratio at 1%	2.14535
snpboost	Inflammatory bowel disease	4	odds ratio at 3%	2.29934
snpboost	Inflammatory bowel disease	4	odds ratio at 5%	2.28709
snpboost	Inflammatory bowel disease	4	odds ratio at 10%	2.11714
snpboost	Asthma	0	odds ratio at 1%	3.33109
snpboost	Asthma	0	odds ratio at 3%	2.71463
snpboost	Asthma	0	odds ratio at 5%	2.48004
snpboost	Asthma	0	odds ratio at 10%	2.23448
snpboost	Asthma	1	odds ratio at 1%	2.71279
snpboost	Asthma	1	odds ratio at 3%	2.61959
snpboost	Asthma	1	odds ratio at 5%	2.40099
snpboost	Asthma	1	odds ratio at 10%	2.19702
snpboost	Asthma	2	odds ratio at 1%	3.03195
snpboost	Asthma	2	odds ratio at 3%	2.49016
snpboost	Asthma	2	odds ratio at 5%	2.31489
snpboost	Asthma	2	odds ratio at 10%	2.11322
snpboost	Asthma	3	odds ratio at 1%	3.01131
snpboost	Asthma	3	odds ratio at 3%	2.43494
snpboost	Asthma	3	odds ratio at 5%	2.21767
snpboost	Asthma	3	odds ratio at 10%	2.07509
snpboost	Asthma	4	odds ratio at 1%	2.67448
snpboost	Asthma	4	odds ratio at 3%	2.42866
snpboost	Asthma	4	odds ratio at 5%	2.3197
snpboost	Asthma	4	odds ratio at 10%	2.17844
snpboost	All-cause dementia	0	odds ratio at 1%	4.19371
snpboost	All-cause dementia	0	odds ratio at 3%	4.57221
snpboost	All-cause dementia	0	odds ratio at 5%	3.8319
snpboost	All-cause dementia	0	odds ratio at 10%	3.19233
snpboost	All-cause dementia	1	odds ratio at 1%	4.91609
snpboost	All-cause dementia	1	odds ratio at 3%	4.47793
snpboost	All-cause dementia	1	odds ratio at 5%	3.74306
snpboost	All-cause dementia	1	odds ratio at 10%	2.82459
snpboost	All-cause dementia	2	odds ratio at 1%	4.31257
snpboost	All-cause dementia	2	odds ratio at 3%	4.25327
snpboost	All-cause dementia	2	odds ratio at 5%	3.48599
snpboost	All-cause dementia	2	odds ratio at 10%	2.7283
snpboost	All-cause dementia	3	odds ratio at 1%	4.91609
snpboost	All-cause dementia	3	odds ratio at 3%	4.38908
snpboost	All-cause dementia	3	odds ratio at 5%	3.8319
snpboost	All-cause dementia	3	odds ratio at 10%	2.92257
snpboost	All-cause dementia	4	odds ratio at 1%	4.55212
snpboost	All-cause dementia	4	odds ratio at 3%	4.5262
snpboost	All-cause dementia	4	odds ratio at 5%	3.4295
snpboost	All-cause dementia	4	odds ratio at 10%	3.038
snpboost	Alzheimer's disease	0	odds ratio at 1%	6.19315
snpboost	Alzheimer's disease	0	odds ratio at 3%	5.58899
snpboost	Alzheimer's disease	0	odds ratio at 5%	4.54113
snpboost	Alzheimer's disease	0	odds ratio at 10%	3.73855
snpboost	Alzheimer's disease	1	odds ratio at 1%	5.05021
snpboost	Alzheimer's disease	1	odds ratio at 3%	5.68993
snpboost	Alzheimer's disease	1	odds ratio at 5%	4.6591
snpboost	Alzheimer's disease	1	odds ratio at 10%	3.34466
snpboost	Alzheimer's disease	2	odds ratio at 1%	6.19315
snpboost	Alzheimer's disease	2	odds ratio at 3%	5.16788
snpboost	Alzheimer's disease	2	odds ratio at 5%	4.75004
snpboost	Alzheimer's disease	2	odds ratio at 10%	3.49078
snpboost	Alzheimer's disease	3	odds ratio at 1%	6.74217
snpboost	Alzheimer's disease	3	odds ratio at 3%	5.27218
snpboost	Alzheimer's disease	3	odds ratio at 5%	4.20141
snpboost	Alzheimer's disease	3	odds ratio at 10%	3.17524
snpboost	Alzheimer's disease	4	odds ratio at 1%	7.01992
snpboost	Alzheimer's disease	4	odds ratio at 3%	5.58899
snpboost	Alzheimer's disease	4	odds ratio at 5%	4.54113
snpboost	Alzheimer's disease	4	odds ratio at 10%	3.49078
snpboost	Atrial fibrillation	0	odds ratio at 1%	3.48519
snpboost	Atrial fibrillation	0	odds ratio at 3%	2.98384
snpboost	Atrial fibrillation	0	odds ratio at 5%	2.66378
snpboost	Atrial fibrillation	0	odds ratio at 10%	2.36435
snpboost	Atrial fibrillation	1	odds ratio at 1%	3.09184
snpboost	Atrial fibrillation	1	odds ratio at 3%	2.75005
snpboost	Atrial fibrillation	1	odds ratio at 5%	2.7206
snpboost	Atrial fibrillation	1	odds ratio at 10%	2.40568
snpboost	Atrial fibrillation	2	odds ratio at 1%	3.48519
snpboost	Atrial fibrillation	2	odds ratio at 3%	2.80015
snpboost	Atrial fibrillation	2	odds ratio at 5%	2.57651
snpboost	Atrial fibrillation	2	odds ratio at 10%	2.33021
snpboost	Atrial fibrillation	3	odds ratio at 1%	3.39255
snpboost	Atrial fibrillation	3	odds ratio at 3%	2.65102
snpboost	Atrial fibrillation	3	odds ratio at 5%	2.62621
snpboost	Atrial fibrillation	3	odds ratio at 10%	2.41954
snpboost	Atrial fibrillation	4	odds ratio at 1%	3.48519
snpboost	Atrial fibrillation	4	odds ratio at 3%	2.87096
snpboost	Atrial fibrillation	4	odds ratio at 5%	2.68896
snpboost	Atrial fibrillation	4	odds ratio at 10%	2.32003
snpboost	Breast cancer	0	odds ratio at 1%	2.92486
snpboost	Breast cancer	0	odds ratio at 3%	2.67281
snpboost	Breast cancer	0	odds ratio at 5%	2.42582
snpboost	Breast cancer	0	odds ratio at 10%	2.24265
snpboost	Breast cancer	1	odds ratio at 1%	3.02705
snpboost	Breast cancer	1	odds ratio at 3%	2.35322
snpboost	Breast cancer	1	odds ratio at 5%	2.3011
snpboost	Breast cancer	1	odds ratio at 10%	2.13392
snpboost	Breast cancer	2	odds ratio at 1%	2.87434
snpboost	Breast cancer	2	odds ratio at 3%	2.75986
snpboost	Breast cancer	2	odds ratio at 5%	2.51065
snpboost	Breast cancer	2	odds ratio at 10%	2.14523
snpboost	Breast cancer	3	odds ratio at 1%	3.18325
snpboost	Breast cancer	3	odds ratio at 3%	2.57
snpboost	Breast cancer	3	odds ratio at 5%	2.34234
snpboost	Breast cancer	3	odds ratio at 10%	2.15089
snpboost	Breast cancer	4	odds ratio at 1%	3.18325
snpboost	Breast cancer	4	odds ratio at 3%	2.74235
snpboost	Breast cancer	4	odds ratio at 5%	2.53207
snpboost	Breast cancer	4	odds ratio at 10%	2.19651
snpboost	Colorectal cancer	0	odds ratio at 1%	1.88274
snpboost	Colorectal cancer	0	odds ratio at 3%	1.68775
snpboost	Colorectal cancer	0	odds ratio at 5%	1.50444
snpboost	Colorectal cancer	0	odds ratio at 10%	1.40275
snpboost	Colorectal cancer	1	odds ratio at 1%	1.88274
snpboost	Colorectal cancer	1	odds ratio at 3%	1.48925
snpboost	Colorectal cancer	1	odds ratio at 5%	1.50444
snpboost	Colorectal cancer	1	odds ratio at 10%	1.44112
snpboost	Colorectal cancer	2	odds ratio at 1%	1.15242
snpboost	Colorectal cancer	2	odds ratio at 3%	1.29365
snpboost	Colorectal cancer	2	odds ratio at 5%	1.29651
snpboost	Colorectal cancer	2	odds ratio at 10%	1.29044
snpboost	Colorectal cancer	3	odds ratio at 1%	2.04918
snpboost	Colorectal cancer	3	odds ratio at 3%	1.63067
snpboost	Colorectal cancer	3	odds ratio at 5%	1.59274
snpboost	Colorectal cancer	3	odds ratio at 10%	1.4507
snpboost	Colorectal cancer	4	odds ratio at 1%	2.47207
snpboost	Colorectal cancer	4	odds ratio at 3%	1.63067
snpboost	Colorectal cancer	4	odds ratio at 5%	1.48689
snpboost	Colorectal cancer	4	odds ratio at 10%	1.34546
snpboost	Coronary artery disease	0	odds ratio at 1%	2.77652
snpboost	Coronary artery disease	0	odds ratio at 3%	2.3971
snpboost	Coronary artery disease	0	odds ratio at 5%	2.18717
snpboost	Coronary artery disease	0	odds ratio at 10%	1.96089
snpboost	Coronary artery disease	1	odds ratio at 1%	2.42033
snpboost	Coronary artery disease	1	odds ratio at 3%	2.44695
snpboost	Coronary artery disease	1	odds ratio at 5%	2.18639
snpboost	Coronary artery disease	1	odds ratio at 10%	2.00526
snpboost	Coronary artery disease	2	odds ratio at 1%	2.83754
snpboost	Coronary artery disease	2	odds ratio at 3%	2.62592
snpboost	Coronary artery disease	2	odds ratio at 5%	2.2438
snpboost	Coronary artery disease	2	odds ratio at 10%	2.12007
snpboost	Coronary artery disease	3	odds ratio at 1%	2.56671
snpboost	Coronary artery disease	3	odds ratio at 3%	2.32595
snpboost	Coronary artery disease	3	odds ratio at 5%	2.16219
snpboost	Coronary artery disease	3	odds ratio at 10%	2.08844
snpboost	Coronary artery disease	4	odds ratio at 1%	2.5372
snpboost	Coronary artery disease	4	odds ratio at 3%	2.19589
snpboost	Coronary artery disease	4	odds ratio at 5%	2.18091
snpboost	Coronary artery disease	4	odds ratio at 10%	2.11302
snpboost	Type 2 diabetes	0	odds ratio at 1%	3.11864
snpboost	Type 2 diabetes	0	odds ratio at 3%	2.68799
snpboost	Type 2 diabetes	0	odds ratio at 5%	2.69902
snpboost	Type 2 diabetes	0	odds ratio at 10%	2.44134
snpboost	Type 2 diabetes	1	odds ratio at 1%	3.35898
snpboost	Type 2 diabetes	1	odds ratio at 3%	2.83792
snpboost	Type 2 diabetes	1	odds ratio at 5%	2.54326
snpboost	Type 2 diabetes	1	odds ratio at 10%	2.30408
snpboost	Type 2 diabetes	2	odds ratio at 1%	3.29816
snpboost	Type 2 diabetes	2	odds ratio at 3%	3.09587
snpboost	Type 2 diabetes	2	odds ratio at 5%	2.83326
snpboost	Type 2 diabetes	2	odds ratio at 10%	2.3997
snpboost	Type 2 diabetes	3	odds ratio at 1%	3.20785
snpboost	Type 2 diabetes	3	odds ratio at 3%	2.98111
snpboost	Type 2 diabetes	3	odds ratio at 5%	2.71167
snpboost	Type 2 diabetes	3	odds ratio at 10%	2.49749
snpboost	Type 2 diabetes	4	odds ratio at 1%	3.20785
snpboost	Type 2 diabetes	4	odds ratio at 3%	2.82782
snpboost	Type 2 diabetes	4	odds ratio at 5%	2.44491
snpboost	Type 2 diabetes	4	odds ratio at 10%	2.35846
snpnet	Rheumatoid arthritis	0	odds ratio at 1%	3.22057
snpnet	Rheumatoid arthritis	0	odds ratio at 3%	2.53085
snpnet	Rheumatoid arthritis	0	odds ratio at 5%	2.25698
snpnet	Rheumatoid arthritis	0	odds ratio at 10%	2.02403
snpnet	Rheumatoid arthritis	1	odds ratio at 1%	2.26267
snpnet	Rheumatoid arthritis	1	odds ratio at 3%	2.50477
snpnet	Rheumatoid arthritis	1	odds ratio at 5%	2.12777
snpnet	Rheumatoid arthritis	1	odds ratio at 10%	1.95172
snpnet	Rheumatoid arthritis	2	odds ratio at 1%	2.0493
snpnet	Rheumatoid arthritis	2	odds ratio at 3%	2.02081
snpnet	Rheumatoid arthritis	2	odds ratio at 5%	2.15987
snpnet	Rheumatoid arthritis	2	odds ratio at 10%	1.92455
snpnet	Rheumatoid arthritis	3	odds ratio at 1%	2.6246
snpnet	Rheumatoid arthritis	3	odds ratio at 3%	2.53085
snpnet	Rheumatoid arthritis	3	odds ratio at 5%	2.35527
snpnet	Rheumatoid arthritis	3	odds ratio at 10%	2.11556
snpnet	Rheumatoid arthritis	4	odds ratio at 1%	2.99461
snpnet	Rheumatoid arthritis	4	odds ratio at 3%	2.53085
snpnet	Rheumatoid arthritis	4	odds ratio at 5%	2.22448
snpnet	Rheumatoid arthritis	4	odds ratio at 10%	1.93381
snpnet	Psoriasis	0	odds ratio at 1%	4.27227
snpnet	Psoriasis	0	odds ratio at 3%	4.16658
snpnet	Psoriasis	0	odds ratio at 5%	3.80313
snpnet	Psoriasis	0	odds ratio at 10%	3.4715
snpnet	Psoriasis	1	odds ratio at 1%	3.98042
snpnet	Psoriasis	1	odds ratio at 3%	4.27476
snpnet	Psoriasis	1	odds ratio at 5%	4.0396
snpnet	Psoriasis	1	odds ratio at 10%	3.58752
snpnet	Psoriasis	2	odds ratio at 1%	4.08152
snpnet	Psoriasis	2	odds ratio at 3%	3.67329
snpnet	Psoriasis	2	odds ratio at 5%	3.96805
snpnet	Psoriasis	2	odds ratio at 10%	3.75075
snpnet	Psoriasis	3	odds ratio at 1%	4.56181
snpnet	Psoriasis	3	odds ratio at 3%	4.27476
snpnet	Psoriasis	3	odds ratio at 5%	3.71014
snpnet	Psoriasis	3	odds ratio at 10%	3.67601
snpnet	Psoriasis	4	odds ratio at 1%	3.98682
snpnet	Psoriasis	4	odds ratio at 3%	3.95286
snpnet	Psoriasis	4	odds ratio at 5%	3.82652
snpnet	Psoriasis	4	odds ratio at 10%	3.57289
snpnet	Gout	0	odds ratio at 1%	3.1435
snpnet	Gout	0	odds ratio at 3%	2.88809
snpnet	Gout	0	odds ratio at 5%	2.73549
snpnet	Gout	0	odds ratio at 10%	2.7474
snpnet	Gout	1	odds ratio at 1%	3.54477
snpnet	Gout	1	odds ratio at 3%	3.05172
snpnet	Gout	1	odds ratio at 5%	2.80987
snpnet	Gout	1	odds ratio at 10%	2.69391
snpnet	Gout	2	odds ratio at 1%	3.95129
snpnet	Gout	2	odds ratio at 3%	2.88809
snpnet	Gout	2	odds ratio at 5%	2.96069
snpnet	Gout	2	odds ratio at 10%	2.73845
snpnet	Gout	3	odds ratio at 1%	3.21393
snpnet	Gout	3	odds ratio at 3%	3.26583
snpnet	Gout	3	odds ratio at 5%	2.85483
snpnet	Gout	3	odds ratio at 10%	2.61466
snpnet	Gout	4	odds ratio at 1%	3.40601
snpnet	Gout	4	odds ratio at 3%	2.86492
snpnet	Gout	4	odds ratio at 5%	2.75031
snpnet	Gout	4	odds ratio at 10%	2.59721
snpnet	Inflammatory bowel disease	0	odds ratio at 1%	1.45398
snpnet	Inflammatory bowel disease	0	odds ratio at 3%	1.51578
snpnet	Inflammatory bowel disease	0	odds ratio at 5%	1.60257
snpnet	Inflammatory bowel disease	0	odds ratio at 10%	1.77768
snpnet	Inflammatory bowel disease	1	odds ratio at 1%	1.31804
snpnet	Inflammatory bowel disease	1	odds ratio at 3%	1.46918
snpnet	Inflammatory bowel disease	1	odds ratio at 5%	1.39543
snpnet	Inflammatory bowel disease	1	odds ratio at 10%	1.42663
snpnet	Inflammatory bowel disease	2	odds ratio at 1%	1.72818
snpnet	Inflammatory bowel disease	2	odds ratio at 3%	2.09921
snpnet	Inflammatory bowel disease	2	odds ratio at 5%	1.93831
snpnet	Inflammatory bowel disease	2	odds ratio at 10%	1.7604
snpnet	Inflammatory bowel disease	3	odds ratio at 1%	1.31804
snpnet	Inflammatory bowel disease	3	odds ratio at 3%	1.61186
snpnet	Inflammatory bowel disease	3	odds ratio at 5%	1.63257
snpnet	Inflammatory bowel disease	3	odds ratio at 10%	1.52459
snpnet	Inflammatory bowel disease	4	odds ratio at 1%	3.29323
snpnet	Inflammatory bowel disease	4	odds ratio at 3%	2.04965
snpnet	Inflammatory bowel disease	4	odds ratio at 5%	1.96947
snpnet	Inflammatory bowel disease	4	odds ratio at 10%	1.77738
snpnet	Asthma	0	odds ratio at 1%	3.03195
snpnet	Asthma	0	odds ratio at 3%	2.66114
snpnet	Asthma	0	odds ratio at 5%	2.40883
snpnet	Asthma	0	odds ratio at 10%	2.15179
snpnet	Asthma	1	odds ratio at 1%	2.79043
snpnet	Asthma	1	odds ratio at 3%	2.39739
snpnet	Asthma	1	odds ratio at 5%	2.16952
snpnet	Asthma	1	odds ratio at 10%	2.07509
snpnet	Asthma	2	odds ratio at 1%	2.56157
snpnet	Asthma	2	odds ratio at 3%	2.36637
snpnet	Asthma	2	odds ratio at 5%	2.28159
snpnet	Asthma	2	odds ratio at 10%	2.06116
snpnet	Asthma	3	odds ratio at 1%	2.67448
snpnet	Asthma	3	odds ratio at 3%	2.41442
snpnet	Asthma	3	odds ratio at 5%	2.29298
snpnet	Asthma	3	odds ratio at 10%	2.0951
snpnet	Asthma	4	odds ratio at 1%	2.73207
snpnet	Asthma	4	odds ratio at 3%	2.36637
snpnet	Asthma	4	odds ratio at 5%	2.3389
snpnet	Asthma	4	odds ratio at 10%	2.16611
snpnet	All-cause dementia	0	odds ratio at 1%	4.91609
snpnet	All-cause dementia	0	odds ratio at 3%	4.85137
snpnet	All-cause dementia	0	odds ratio at 5%	3.71525
snpnet	All-cause dementia	0	odds ratio at 10%	2.93906
snpnet	All-cause dementia	1	odds ratio at 1%	4.19371
snpnet	All-cause dementia	1	odds ratio at 3%	4.80447
snpnet	All-cause dementia	1	odds ratio at 5%	3.62746
snpnet	All-cause dementia	1	odds ratio at 10%	2.97219
snpnet	All-cause dementia	2	odds ratio at 1%	3.95783
snpnet	All-cause dementia	2	odds ratio at 3%	4.5262
snpnet	All-cause dementia	2	odds ratio at 5%	3.5428
snpnet	All-cause dementia	2	odds ratio at 10%	2.68076
snpnet	All-cause dementia	3	odds ratio at 1%	4.31257
snpnet	All-cause dementia	3	odds ratio at 3%	4.66466
snpnet	All-cause dementia	3	odds ratio at 5%	3.8319
snpnet	All-cause dementia	3	odds ratio at 10%	2.85706
snpnet	All-cause dementia	4	odds ratio at 1%	4.31257
snpnet	All-cause dementia	4	odds ratio at 3%	4.80447
snpnet	All-cause dementia	4	odds ratio at 5%	3.71525
snpnet	All-cause dementia	4	odds ratio at 10%	2.68076
snpnet	Alzheimer's disease	0	odds ratio at 1%	7.58197
snpnet	Alzheimer's disease	0	odds ratio at 3%	6.02076
snpnet	Alzheimer's disease	0	odds ratio at 5%	4.75004
snpnet	Alzheimer's disease	0	odds ratio at 10%	3.45044
snpnet	Alzheimer's disease	1	odds ratio at 1%	5.92183
snpnet	Alzheimer's disease	1	odds ratio at 3%	6.02076
snpnet	Alzheimer's disease	1	odds ratio at 5%	4.96288
snpnet	Alzheimer's disease	1	odds ratio at 10%	3.69657
snpnet	Alzheimer's disease	2	odds ratio at 1%	6.46659
snpnet	Alzheimer's disease	2	odds ratio at 3%	5.37712
snpnet	Alzheimer's disease	2	odds ratio at 5%	4.54113
snpnet	Alzheimer's disease	2	odds ratio at 10%	3.09887
snpnet	Alzheimer's disease	3	odds ratio at 1%	7.58197
snpnet	Alzheimer's disease	3	odds ratio at 3%	5.37712
snpnet	Alzheimer's disease	3	odds ratio at 5%	4.54113
snpnet	Alzheimer's disease	3	odds ratio at 10%	3.5314
snpnet	Alzheimer's disease	4	odds ratio at 1%	5.91265
snpnet	Alzheimer's disease	4	odds ratio at 3%	5.9118
snpnet	Alzheimer's disease	4	odds ratio at 5%	4.20141
snpnet	Alzheimer's disease	4	odds ratio at 10%	3.57228
snpnet	Atrial fibrillation	0	odds ratio at 1%	3.48519
snpnet	Atrial fibrillation	0	odds ratio at 3%	2.91178
snpnet	Atrial fibrillation	0	odds ratio at 5%	2.63246
snpnet	Atrial fibrillation	0	odds ratio at 10%	2.29973
snpnet	Atrial fibrillation	1	odds ratio at 1%	3.21065
snpnet	Atrial fibrillation	1	odds ratio at 3%	2.68056
snpnet	Atrial fibrillation	1	odds ratio at 5%	2.48451
snpnet	Atrial fibrillation	1	odds ratio at 10%	2.27952
snpnet	Atrial fibrillation	2	odds ratio at 1%	3.27079
snpnet	Atrial fibrillation	2	odds ratio at 3%	2.70034
snpnet	Atrial fibrillation	2	odds ratio at 5%	2.5889
snpnet	Atrial fibrillation	2	odds ratio at 10%	2.29298
snpnet	Atrial fibrillation	3	odds ratio at 1%	3.36192
snpnet	Atrial fibrillation	3	odds ratio at 3%	2.72017
snpnet	Atrial fibrillation	3	odds ratio at 5%	2.53953
snpnet	Atrial fibrillation	3	odds ratio at 10%	2.32682
snpnet	Atrial fibrillation	4	odds ratio at 1%	3.15101
snpnet	Atrial fibrillation	4	odds ratio at 3%	2.84052
snpnet	Atrial fibrillation	4	odds ratio at 5%	2.54567
snpnet	Atrial fibrillation	4	odds ratio at 10%	2.28625
snpnet	Breast cancer	0	odds ratio at 1%	3.18325
snpnet	Breast cancer	0	odds ratio at 3%	2.62118
snpnet	Breast cancer	0	odds ratio at 5%	2.36309
snpnet	Breast cancer	0	odds ratio at 10%	2.12752
snpnet	Breast cancer	1	odds ratio at 1%	3.45167
snpnet	Breast cancer	1	odds ratio at 3%	2.41906
snpnet	Breast cancer	1	odds ratio at 5%	2.23986
snpnet	Breast cancer	1	odds ratio at 10%	2.10579
snpnet	Breast cancer	2	odds ratio at 1%	3.18325
snpnet	Breast cancer	2	odds ratio at 3%	2.53612
snpnet	Breast cancer	2	odds ratio at 5%	2.19943
snpnet	Breast cancer	2	odds ratio at 10%	2.15089
snpnet	Breast cancer	3	odds ratio at 1%	3.07872
snpnet	Breast cancer	3	odds ratio at 3%	2.55303
snpnet	Breast cancer	3	odds ratio at 5%	2.2196
snpnet	Breast cancer	3	odds ratio at 10%	2.10019
snpnet	Breast cancer	4	odds ratio at 1%	2.57897
snpnet	Breast cancer	4	odds ratio at 3%	2.60407
snpnet	Breast cancer	4	odds ratio at 5%	2.43635
snpnet	Breast cancer	4	odds ratio at 10%	2.14523
snpnet	Colorectal cancer	0	odds ratio at 1%	1.63594
snpnet	Colorectal cancer	0	odds ratio at 3%	1.48925
snpnet	Colorectal cancer	0	odds ratio at 5%	1.451
snpnet	Colorectal cancer	0	odds ratio at 10%	1.49892
snpnet	Colorectal cancer	1	odds ratio at 1%	2.13298
snpnet	Colorectal cancer	1	odds ratio at 3%	1.65917
snpnet	Colorectal cancer	1	odds ratio at 5%	1.6641
snpnet	Colorectal cancer	1	odds ratio at 10%	1.54738
snpnet	Colorectal cancer	2	odds ratio at 1%	1.71783
snpnet	Colorectal cancer	2	odds ratio at 3%	1.63067
snpnet	Colorectal cancer	2	odds ratio at 5%	1.38247
snpnet	Colorectal cancer	2	odds ratio at 10%	1.42201
snpnet	Colorectal cancer	3	odds ratio at 1%	1.88274
snpnet	Colorectal cancer	3	odds ratio at 3%	1.48925
snpnet	Colorectal cancer	3	odds ratio at 5%	1.48689
snpnet	Colorectal cancer	3	odds ratio at 10%	1.41201
snpnet	Colorectal cancer	4	odds ratio at 1%	1.88274
snpnet	Colorectal cancer	4	odds ratio at 3%	1.77394
snpnet	Colorectal cancer	4	odds ratio at 5%	1.57449
snpnet	Colorectal cancer	4	odds ratio at 10%	1.41249
snpnet	Coronary artery disease	0	odds ratio at 1%	2.39139
snpnet	Coronary artery disease	0	odds ratio at 3%	2.28565
snpnet	Coronary artery disease	0	odds ratio at 5%	2.15596
snpnet	Coronary artery disease	0	odds ratio at 10%	2.02245
snpnet	Coronary artery disease	1	odds ratio at 1%	2.19194
snpnet	Coronary artery disease	1	odds ratio at 3%	2.26559
snpnet	Coronary artery disease	1	odds ratio at 5%	2.22486
snpnet	Coronary artery disease	1	odds ratio at 10%	1.93383
snpnet	Coronary artery disease	2	odds ratio at 1%	2.74619
snpnet	Coronary artery disease	2	odds ratio at 3%	2.43811
snpnet	Coronary artery disease	2	odds ratio at 5%	2.26281
snpnet	Coronary artery disease	2	odds ratio at 10%	2.04317
snpnet	Coronary artery disease	3	odds ratio at 1%	2.59633
snpnet	Coronary artery disease	3	odds ratio at 3%	2.1074
snpnet	Coronary artery disease	3	odds ratio at 5%	2.01463
snpnet	Coronary artery disease	3	odds ratio at 10%	1.97449
snpnet	Coronary artery disease	4	odds ratio at 1%	2.50781
snpnet	Coronary artery disease	4	odds ratio at 3%	2.33607
snpnet	Coronary artery disease	4	odds ratio at 5%	2.19971
snpnet	Coronary artery disease	4	odds ratio at 10%	2.01556
snpnet	Type 2 diabetes	0	odds ratio at 1%	2.94344
snpnet	Type 2 diabetes	0	odds ratio at 3%	2.53039
snpnet	Type 2 diabetes	0	odds ratio at 5%	2.44582
snpnet	Type 2 diabetes	0	odds ratio at 10%	2.40615
snpnet	Type 2 diabetes	1	odds ratio at 1%	3.42031
snpnet	Type 2 diabetes	1	odds ratio at 3%	2.72763
snpnet	Type 2 diabetes	1	odds ratio at 5%	2.56789
snpnet	Type 2 diabetes	1	odds ratio at 10%	2.43089
snpnet	Type 2 diabetes	2	odds ratio at 1%	3.11864
snpnet	Type 2 diabetes	2	odds ratio at 3%	2.77752
snpnet	Type 2 diabetes	2	odds ratio at 5%	2.76255
snpnet	Type 2 diabetes	2	odds ratio at 10%	2.52584
snpnet	Type 2 diabetes	3	odds ratio at 1%	3.03051
snpnet	Type 2 diabetes	3	odds ratio at 3%	2.73758
snpnet	Type 2 diabetes	3	odds ratio at 5%	2.61126
snpnet	Type 2 diabetes	3	odds ratio at 10%	2.45881
snpnet	Type 2 diabetes	4	odds ratio at 1%	2.88597
snpnet	Type 2 diabetes	4	odds ratio at 3%	2.69788
snpnet	Type 2 diabetes	4	odds ratio at 5%	2.71167
snpnet	Type 2 diabetes	4	odds ratio at 10%	2.5081
lassosum	Rheumatoid arthritis	0	odds ratio at 1%	2.77162
lassosum	Rheumatoid arthritis	0	odds ratio at 3%	2.29834
lassosum	Rheumatoid arthritis	0	odds ratio at 5%	2.03221
lassosum	Rheumatoid arthritis	0	odds ratio at 10%	1.75826
lassosum	Rheumatoid arthritis	1	odds ratio at 1%	2.55158
lassosum	Rheumatoid arthritis	1	odds ratio at 3%	2.55699
lassosum	Rheumatoid arthritis	1	odds ratio at 5%	2.25698
lassosum	Rheumatoid arthritis	1	odds ratio at 10%	1.88047
lassosum	Rheumatoid arthritis	2	odds ratio at 1%	2.6246
lassosum	Rheumatoid arthritis	2	odds ratio at 3%	2.27281
lassosum	Rheumatoid arthritis	2	odds ratio at 5%	2.15987
lassosum	Rheumatoid arthritis	2	odds ratio at 10%	1.82771
lassosum	Rheumatoid arthritis	3	odds ratio at 1%	2.06813
lassosum	Rheumatoid arthritis	3	odds ratio at 3%	2.45279
lassosum	Rheumatoid arthritis	3	odds ratio at 5%	2.19904
lassosum	Rheumatoid arthritis	3	odds ratio at 10%	1.9697
lassosum	Rheumatoid arthritis	4	odds ratio at 1%	2.6246
lassosum	Rheumatoid arthritis	4	odds ratio at 3%	2.53085
lassosum	Rheumatoid arthritis	4	odds ratio at 5%	2.42145
lassosum	Rheumatoid arthritis	4	odds ratio at 10%	1.83615
lassosum	Psoriasis	0	odds ratio at 1%	3.89257
lassosum	Psoriasis	0	odds ratio at 3%	3.7079
lassosum	Psoriasis	0	odds ratio at 5%	3.7798
lassosum	Psoriasis	0	odds ratio at 10%	3.49908
lassosum	Psoriasis	1	odds ratio at 1%	4.65925
lassosum	Psoriasis	1	odds ratio at 3%	4.02371
lassosum	Psoriasis	1	odds ratio at 5%	3.89703
lassosum	Psoriasis	1	odds ratio at 10%	3.45715
lassosum	Psoriasis	2	odds ratio at 1%	3.79876
lassosum	Psoriasis	2	odds ratio at 3%	3.67329
lassosum	Psoriasis	2	odds ratio at 5%	3.64098
lassosum	Psoriasis	2	odds ratio at 10%	3.58752
lassosum	Psoriasis	3	odds ratio at 1%	4.17667
lassosum	Psoriasis	3	odds ratio at 3%	3.67329
lassosum	Psoriasis	3	odds ratio at 5%	3.7798
lassosum	Psoriasis	3	odds ratio at 10%	3.64637
lassosum	Psoriasis	4	odds ratio at 1%	3.42792
lassosum	Psoriasis	4	odds ratio at 3%	3.46756
lassosum	Psoriasis	4	odds ratio at 5%	3.59516
lassosum	Psoriasis	4	odds ratio at 10%	3.51474
lassosum	Gout	0	odds ratio at 1%	3.94475
lassosum	Gout	0	odds ratio at 3%	2.88651
lassosum	Gout	0	odds ratio at 5%	2.80893
lassosum	Gout	0	odds ratio at 10%	2.58851
lassosum	Gout	1	odds ratio at 1%	3.74671
lassosum	Gout	1	odds ratio at 3%	3.09723
lassosum	Gout	1	odds ratio at 5%	2.85483
lassosum	Gout	1	odds ratio at 10%	2.56249
lassosum	Gout	2	odds ratio at 1%	3.61179
lassosum	Gout	2	odds ratio at 3%	3.14636
lassosum	Gout	2	odds ratio at 5%	2.99119
lassosum	Gout	2	odds ratio at 10%	2.51083
lassosum	Gout	3	odds ratio at 1%	3.81461
lassosum	Gout	3	odds ratio at 3%	2.8418
lassosum	Gout	3	odds ratio at 5%	2.78004
lassosum	Gout	3	odds ratio at 10%	2.35057
lassosum	Gout	4	odds ratio at 1%	3.61179
lassosum	Gout	4	odds ratio at 3%	3.02653
lassosum	Gout	4	odds ratio at 5%	2.76516
lassosum	Gout	4	odds ratio at 10%	2.58851
lassosum	Inflammatory bowel disease	0	odds ratio at 1%	1.8636
lassosum	Inflammatory bowel disease	0	odds ratio at 3%	2.14784
lassosum	Inflammatory bowel disease	0	odds ratio at 5%	1.99438
lassosum	Inflammatory bowel disease	0	odds ratio at 10%	2.0054
lassosum	Inflammatory bowel disease	1	odds ratio at 1%	2.0055
lassosum	Inflammatory bowel disease	1	odds ratio at 3%	1.85325
lassosum	Inflammatory bowel disease	1	odds ratio at 5%	1.84431
lassosum	Inflammatory bowel disease	1	odds ratio at 10%	1.74319
lassosum	Inflammatory bowel disease	2	odds ratio at 1%	3.00133
lassosum	Inflammatory bowel disease	2	odds ratio at 3%	2.34985
lassosum	Inflammatory bowel disease	2	odds ratio at 5%	2.28563
lassosum	Inflammatory bowel disease	2	odds ratio at 10%	1.9174
lassosum	Inflammatory bowel disease	3	odds ratio at 1%	2.56969
lassosum	Inflammatory bowel disease	3	odds ratio at 3%	2.1989
lassosum	Inflammatory bowel disease	3	odds ratio at 5%	1.81475
lassosum	Inflammatory bowel disease	3	odds ratio at 10%	1.72574
lassosum	Inflammatory bowel disease	4	odds ratio at 1%	3.44043
lassosum	Inflammatory bowel disease	4	odds ratio at 3%	2.34985
lassosum	Inflammatory bowel disease	4	odds ratio at 5%	2.25483
lassosum	Inflammatory bowel disease	4	odds ratio at 10%	2.00641
lassosum	Asthma	0	odds ratio at 1%	2.61765
lassosum	Asthma	0	odds ratio at 3%	2.34173
lassosum	Asthma	0	odds ratio at 5%	2.2065
lassosum	Asthma	0	odds ratio at 10%	2.01776
lassosum	Asthma	1	odds ratio at 1%	2.71279
lassosum	Asthma	1	odds ratio at 3%	2.33559
lassosum	Asthma	1	odds ratio at 5%	2.2065
lassosum	Asthma	1	odds ratio at 10%	1.98074
lassosum	Asthma	2	odds ratio at 1%	2.84959
lassosum	Asthma	2	odds ratio at 3%	2.39117
lassosum	Asthma	2	odds ratio at 5%	2.36881
lassosum	Asthma	2	odds ratio at 10%	2.05521
lassosum	Asthma	3	odds ratio at 1%	2.25719
lassosum	Asthma	3	odds ratio at 3%	2.35403
lassosum	Asthma	3	odds ratio at 5%	2.18427
lassosum	Asthma	3	odds ratio at 10%	1.95525
lassosum	Asthma	4	odds ratio at 1%	2.13813
lassosum	Asthma	4	odds ratio at 3%	2.16604
lassosum	Asthma	4	odds ratio at 5%	2.04649
lassosum	Asthma	4	odds ratio at 10%	1.96294
lassosum	All-cause dementia	0	odds ratio at 1%	4.55212
lassosum	All-cause dementia	0	odds ratio at 3%	4.61836
lassosum	All-cause dementia	0	odds ratio at 5%	3.68629
lassosum	All-cause dementia	0	odds ratio at 10%	2.87337
lassosum	All-cause dementia	1	odds ratio at 1%	4.67282
lassosum	All-cause dementia	1	odds ratio at 3%	4.75772
lassosum	All-cause dementia	1	odds ratio at 5%	3.62509
lassosum	All-cause dementia	1	odds ratio at 10%	2.9873
lassosum	All-cause dementia	2	odds ratio at 1%	4.55212
lassosum	All-cause dementia	2	odds ratio at 3%	4.48035
lassosum	All-cause dementia	2	odds ratio at 5%	3.68629
lassosum	All-cause dementia	2	odds ratio at 10%	2.61668
lassosum	All-cause dementia	3	odds ratio at 1%	4.55212
lassosum	All-cause dementia	3	odds ratio at 3%	4.75772
lassosum	All-cause dementia	3	odds ratio at 5%	3.62865
lassosum	All-cause dementia	3	odds ratio at 10%	2.9551
lassosum	All-cause dementia	4	odds ratio at 1%	4.79414
lassosum	All-cause dementia	4	odds ratio at 3%	4.80447
lassosum	All-cause dementia	4	odds ratio at 5%	3.59995
lassosum	All-cause dementia	4	odds ratio at 10%	2.72598
lassosum	Alzheimer's disease	0	odds ratio at 1%	6.19315
lassosum	Alzheimer's disease	0	odds ratio at 3%	5.80352
lassosum	Alzheimer's disease	0	odds ratio at 5%	4.47092
lassosum	Alzheimer's disease	0	odds ratio at 10%	3.45044
lassosum	Alzheimer's disease	1	odds ratio at 1%	5.92183
lassosum	Alzheimer's disease	1	odds ratio at 3%	5.80352
lassosum	Alzheimer's disease	1	odds ratio at 5%	4.60886
lassosum	Alzheimer's disease	1	odds ratio at 10%	3.44813
lassosum	Alzheimer's disease	2	odds ratio at 1%	5.65261
lassosum	Alzheimer's disease	2	odds ratio at 3%	5.06423
lassosum	Alzheimer's disease	2	odds ratio at 5%	4.26853
lassosum	Alzheimer's disease	2	odds ratio at 10%	3.32985
lassosum	Alzheimer's disease	3	odds ratio at 1%	6.19315
lassosum	Alzheimer's disease	3	odds ratio at 3%	5.06423
lassosum	Alzheimer's disease	3	odds ratio at 5%	4.2658
lassosum	Alzheimer's disease	3	odds ratio at 10%	3.36883
lassosum	Alzheimer's disease	4	odds ratio at 1%	4.78361
lassosum	Alzheimer's disease	4	odds ratio at 3%	5.68993
lassosum	Alzheimer's disease	4	odds ratio at 5%	4.67111
lassosum	Alzheimer's disease	4	odds ratio at 10%	3.28945
lassosum	Atrial fibrillation	0	odds ratio at 1%	3.48519
lassosum	Atrial fibrillation	0	odds ratio at 3%	3.0358
lassosum	Atrial fibrillation	0	odds ratio at 5%	2.66378
lassosum	Atrial fibrillation	0	odds ratio at 10%	2.34043
lassosum	Atrial fibrillation	1	odds ratio at 1%	3.30104
lassosum	Atrial fibrillation	1	odds ratio at 3%	2.93228
lassosum	Atrial fibrillation	1	odds ratio at 5%	2.55704
lassosum	Atrial fibrillation	1	odds ratio at 10%	2.29298
lassosum	Atrial fibrillation	2	odds ratio at 1%	3.61051
lassosum	Atrial fibrillation	2	odds ratio at 3%	2.8608
lassosum	Atrial fibrillation	2	odds ratio at 5%	2.64496
lassosum	Atrial fibrillation	2	odds ratio at 10%	2.34043
lassosum	Atrial fibrillation	3	odds ratio at 1%	3.24066
lassosum	Atrial fibrillation	3	odds ratio at 3%	2.69044
lassosum	Atrial fibrillation	3	odds ratio at 5%	2.66378
lassosum	Atrial fibrillation	3	odds ratio at 10%	2.37808
lassosum	Atrial fibrillation	4	odds ratio at 1%	3.61051
lassosum	Atrial fibrillation	4	odds ratio at 3%	2.89134
lassosum	Atrial fibrillation	4	odds ratio at 5%	2.58174
lassosum	Atrial fibrillation	4	odds ratio at 10%	2.37076
lassosum	Breast cancer	0	odds ratio at 1%	3.34306
lassosum	Breast cancer	0	odds ratio at 3%	2.74235
lassosum	Breast cancer	0	odds ratio at 5%	2.4469
lassosum	Breast cancer	0	odds ratio at 10%	2.24265
lassosum	Breast cancer	1	odds ratio at 1%	3.13079
lassosum	Breast cancer	1	odds ratio at 3%	2.28556
lassosum	Breast cancer	1	odds ratio at 5%	2.24694
lassosum	Breast cancer	1	odds ratio at 10%	2.16794
lassosum	Breast cancer	2	odds ratio at 1%	3.07872
lassosum	Breast cancer	2	odds ratio at 3%	2.36961
lassosum	Breast cancer	2	odds ratio at 5%	2.34234
lassosum	Breast cancer	2	odds ratio at 10%	2.17779
lassosum	Breast cancer	3	odds ratio at 1%	2.77442
lassosum	Breast cancer	3	odds ratio at 3%	2.51925
lassosum	Breast cancer	3	odds ratio at 5%	2.29084
lassosum	Breast cancer	3	odds ratio at 10%	2.15504
lassosum	Breast cancer	4	odds ratio at 1%	2.92486
lassosum	Breast cancer	4	odds ratio at 3%	2.57
lassosum	Breast cancer	4	odds ratio at 5%	2.60772
lassosum	Breast cancer	4	odds ratio at 10%	2.17934
lassosum	Colorectal cancer	0	odds ratio at 1%	2.30174
lassosum	Colorectal cancer	0	odds ratio at 3%	1.60055
lassosum	Colorectal cancer	0	odds ratio at 5%	1.48546
lassosum	Colorectal cancer	0	odds ratio at 10%	1.51835
lassosum	Colorectal cancer	1	odds ratio at 1%	1.31212
lassosum	Colorectal cancer	1	odds ratio at 3%	1.65917
lassosum	Colorectal cancer	1	odds ratio at 5%	1.53914
lassosum	Colorectal cancer	1	odds ratio at 10%	1.48899
lassosum	Colorectal cancer	2	odds ratio at 1%	1.63594
lassosum	Colorectal cancer	2	odds ratio at 3%	1.37671
lassosum	Colorectal cancer	2	odds ratio at 5%	1.34797
lassosum	Colorectal cancer	2	odds ratio at 10%	1.2711
lassosum	Colorectal cancer	3	odds ratio at 1%	1.71783
lassosum	Colorectal cancer	3	odds ratio at 3%	1.48925
lassosum	Colorectal cancer	3	odds ratio at 5%	1.38247
lassosum	Colorectal cancer	3	odds ratio at 10%	1.30879
lassosum	Colorectal cancer	4	odds ratio at 1%	2.21717
lassosum	Colorectal cancer	4	odds ratio at 3%	1.71641
lassosum	Colorectal cancer	4	odds ratio at 5%	1.46939
lassosum	Colorectal cancer	4	odds ratio at 10%	1.27195
lassosum	Coronary artery disease	0	odds ratio at 1%	2.68589
lassosum	Coronary artery disease	0	odds ratio at 3%	2.02015
lassosum	Coronary artery disease	0	odds ratio at 5%	2.09406
lassosum	Coronary artery disease	0	odds ratio at 10%	2.05358
lassosum	Coronary artery disease	1	odds ratio at 1%	2.13594
lassosum	Coronary artery disease	1	odds ratio at 3%	2.06847
lassosum	Coronary artery disease	1	odds ratio at 5%	2.07562
lassosum	Coronary artery disease	1	odds ratio at 10%	1.88025
lassosum	Coronary artery disease	2	odds ratio at 1%	2.59633
lassosum	Coronary artery disease	2	odds ratio at 3%	2.43811
lassosum	Coronary artery disease	2	odds ratio at 5%	2.30741
lassosum	Coronary artery disease	2	odds ratio at 10%	2.1236
lassosum	Coronary artery disease	3	odds ratio at 1%	2.33385
lassosum	Coronary artery disease	3	odds ratio at 3%	2.186
lassosum	Coronary artery disease	3	odds ratio at 5%	2.08791
lassosum	Coronary artery disease	3	odds ratio at 10%	2.04317
lassosum	Coronary artery disease	4	odds ratio at 1%	2.24838
lassosum	Coronary artery disease	4	odds ratio at 3%	2.17612
lassosum	Coronary artery disease	4	odds ratio at 5%	2.10022
lassosum	Coronary artery disease	4	odds ratio at 10%	2.02935
lassosum	Type 2 diabetes	0	odds ratio at 1%	2.97234
lassosum	Type 2 diabetes	0	odds ratio at 3%	2.99146
lassosum	Type 2 diabetes	0	odds ratio at 5%	2.67381
lassosum	Type 2 diabetes	0	odds ratio at 10%	2.43089
lassosum	Type 2 diabetes	1	odds ratio at 1%	3.14826
lassosum	Type 2 diabetes	1	odds ratio at 3%	2.76751
lassosum	Type 2 diabetes	1	odds ratio at 5%	2.64871
lassosum	Type 2 diabetes	1	odds ratio at 10%	2.47283
lassosum	Type 2 diabetes	2	odds ratio at 1%	3.60735
lassosum	Type 2 diabetes	2	odds ratio at 3%	3.0539
lassosum	Type 2 diabetes	2	odds ratio at 5%	2.84621
lassosum	Type 2 diabetes	2	odds ratio at 10%	2.52228
lassosum	Type 2 diabetes	3	odds ratio at 1%	3.29816
lassosum	Type 2 diabetes	3	odds ratio at 3%	2.99146
lassosum	Type 2 diabetes	3	odds ratio at 5%	2.77534
lassosum	Type 2 diabetes	3	odds ratio at 10%	2.44134
lassosum	Type 2 diabetes	4	odds ratio at 1%	2.66063
lassosum	Type 2 diabetes	4	odds ratio at 3%	2.80765
lassosum	Type 2 diabetes	4	odds ratio at 5%	2.73706
lassosum	Type 2 diabetes	4	odds ratio at 10%	2.47986
LDpred	Rheumatoid arthritis	0	odds ratio at 1%	2.6246
LDpred	Rheumatoid arthritis	0	odds ratio at 3%	2.17129
LDpred	Rheumatoid arthritis	0	odds ratio at 5%	1.92217
LDpred	Rheumatoid arthritis	0	odds ratio at 10%	1.81025
LDpred	Rheumatoid arthritis	1	odds ratio at 1%	1.9086
LDpred	Rheumatoid arthritis	1	odds ratio at 3%	1.75041
LDpred	Rheumatoid arthritis	1	odds ratio at 5%	1.81367
LDpred	Rheumatoid arthritis	1	odds ratio at 10%	1.78418
LDpred	Rheumatoid arthritis	2	odds ratio at 1%	1.9086
LDpred	Rheumatoid arthritis	2	odds ratio at 3%	1.9443
LDpred	Rheumatoid arthritis	2	odds ratio at 5%	2.06394
LDpred	Rheumatoid arthritis	2	odds ratio at 10%	1.99644
LDpred	Rheumatoid arthritis	3	odds ratio at 1%	1.9086
LDpred	Rheumatoid arthritis	3	odds ratio at 3%	2.04575
LDpred	Rheumatoid arthritis	3	odds ratio at 5%	2.03221
LDpred	Rheumatoid arthritis	3	odds ratio at 10%	1.88932
LDpred	Rheumatoid arthritis	4	odds ratio at 1%	2.40649
LDpred	Rheumatoid arthritis	4	odds ratio at 3%	1.89703
LDpred	Rheumatoid arthritis	4	odds ratio at 5%	1.92155
LDpred	Rheumatoid arthritis	4	odds ratio at 10%	1.87164
LDpred	Psoriasis	0	odds ratio at 1%	3.06399
LDpred	Psoriasis	0	odds ratio at 3%	3.46756
LDpred	Psoriasis	0	odds ratio at 5%	3.64098
LDpred	Psoriasis	0	odds ratio at 10%	3.35769
LDpred	Psoriasis	1	odds ratio at 1%	3.51997
LDpred	Psoriasis	1	odds ratio at 3%	3.50162
LDpred	Psoriasis	1	odds ratio at 5%	3.4365
LDpred	Psoriasis	1	odds ratio at 10%	3.52923
LDpred	Psoriasis	2	odds ratio at 1%	3.61246
LDpred	Psoriasis	2	odds ratio at 3%	3.57001
LDpred	Psoriasis	2	odds ratio at 5%	3.54955
LDpred	Psoriasis	2	odds ratio at 10%	3.20471
LDpred	Psoriasis	3	odds ratio at 1%	3.2451
LDpred	Psoriasis	3	odds ratio at 3%	3.50162
LDpred	Psoriasis	3	odds ratio at 5%	3.7333
LDpred	Psoriasis	3	odds ratio at 10%	3.45715
LDpred	Psoriasis	4	odds ratio at 1%	3.51997
LDpred	Psoriasis	4	odds ratio at 3%	3.60434
LDpred	Psoriasis	4	odds ratio at 5%	3.459
LDpred	Psoriasis	4	odds ratio at 10%	3.38594
LDpred	Gout	0	odds ratio at 1%	3.94475
LDpred	Gout	0	odds ratio at 3%	3.02819
LDpred	Gout	0	odds ratio at 5%	2.64711
LDpred	Gout	0	odds ratio at 10%	2.53659
LDpred	Gout	1	odds ratio at 1%	3.27953
LDpred	Gout	1	odds ratio at 3%	2.56825
LDpred	Gout	1	odds ratio at 5%	2.23254
LDpred	Gout	1	odds ratio at 10%	2.28377
LDpred	Gout	2	odds ratio at 1%	3.54477
LDpred	Gout	2	odds ratio at 3%	3.21611
LDpred	Gout	2	odds ratio at 5%	2.79494
LDpred	Gout	2	odds ratio at 10%	2.55384
LDpred	Gout	3	odds ratio at 1%	3.47803
LDpred	Gout	3	odds ratio at 3%	2.90972
LDpred	Gout	3	odds ratio at 5%	2.70502
LDpred	Gout	3	odds ratio at 10%	2.59721
LDpred	Gout	4	odds ratio at 1%	3.41158
LDpred	Gout	4	odds ratio at 3%	2.98129
LDpred	Gout	4	odds ratio at 5%	2.6316
LDpred	Gout	4	odds ratio at 10%	2.54477
LDpred	Inflammatory bowel disease	0	odds ratio at 1%	1.99633
LDpred	Inflammatory bowel disease	0	odds ratio at 3%	1.75342
LDpred	Inflammatory bowel disease	0	odds ratio at 5%	1.75361
LDpred	Inflammatory bowel disease	0	odds ratio at 10%	1.98869
LDpred	Inflammatory bowel disease	1	odds ratio at 1%	3.00133
LDpred	Inflammatory bowel disease	1	odds ratio at 3%	2.65696
LDpred	Inflammatory bowel disease	1	odds ratio at 5%	2.45012
LDpred	Inflammatory bowel disease	1	odds ratio at 10%	2.00675
LDpred	Inflammatory bowel disease	2	odds ratio at 1%	2.56969
LDpred	Inflammatory bowel disease	2	odds ratio at 3%	2.55381
LDpred	Inflammatory bowel disease	2	odds ratio at 5%	2.44934
LDpred	Inflammatory bowel disease	2	odds ratio at 10%	2.15459
LDpred	Inflammatory bowel disease	3	odds ratio at 1%	2.42743
LDpred	Inflammatory bowel disease	3	odds ratio at 3%	2.09921
LDpred	Inflammatory bowel disease	3	odds ratio at 5%	1.90665
LDpred	Inflammatory bowel disease	3	odds ratio at 10%	1.88164
LDpred	Inflammatory bowel disease	4	odds ratio at 1%	2.42743
LDpred	Inflammatory bowel disease	4	odds ratio at 3%	2.04965
LDpred	Inflammatory bowel disease	4	odds ratio at 5%	1.96884
LDpred	Inflammatory bowel disease	4	odds ratio at 10%	1.81241
LDpred	Asthma	0	odds ratio at 1%	2.22281
LDpred	Asthma	0	odds ratio at 3%	1.92296
LDpred	Asthma	0	odds ratio at 5%	1.78923
LDpred	Asthma	0	odds ratio at 10%	1.68543
LDpred	Asthma	1	odds ratio at 1%	2.23996
LDpred	Asthma	1	odds ratio at 3%	1.79315
LDpred	Asthma	1	odds ratio at 5%	1.72374
LDpred	Asthma	1	odds ratio at 10%	1.69071
LDpred	Asthma	2	odds ratio at 1%	2.08817
LDpred	Asthma	2	odds ratio at 3%	1.92296
LDpred	Asthma	2	odds ratio at 5%	1.84516
LDpred	Asthma	2	odds ratio at 10%	1.74402
LDpred	Asthma	3	odds ratio at 1%	2.03882
LDpred	Asthma	3	odds ratio at 3%	1.84008
LDpred	Asthma	3	odds ratio at 5%	1.79513
LDpred	Asthma	3	odds ratio at 10%	1.72614
LDpred	Asthma	4	odds ratio at 1%	1.78568
LDpred	Asthma	4	odds ratio at 3%	1.80379
LDpred	Asthma	4	odds ratio at 5%	1.71726
LDpred	Asthma	4	odds ratio at 10%	1.72223
LDpred	All-cause dementia	0	odds ratio at 1%	3.84079
LDpred	All-cause dementia	0	odds ratio at 3%	4.07422
LDpred	All-cause dementia	0	odds ratio at 5%	3.51435
LDpred	All-cause dementia	0	odds ratio at 10%	2.88972
LDpred	All-cause dementia	1	odds ratio at 1%	4.31257
LDpred	All-cause dementia	1	odds ratio at 3%	4.34366
LDpred	All-cause dementia	1	odds ratio at 5%	3.62746
LDpred	All-cause dementia	1	odds ratio at 10%	2.93906
LDpred	All-cause dementia	2	odds ratio at 1%	4.43203
LDpred	All-cause dementia	2	odds ratio at 3%	4.48035
LDpred	All-cause dementia	2	odds ratio at 5%	3.83065
LDpred	All-cause dementia	2	odds ratio at 10%	2.9551
LDpred	All-cause dementia	3	odds ratio at 1%	3.84079
LDpred	All-cause dementia	3	odds ratio at 3%	4.34132
LDpred	All-cause dementia	3	odds ratio at 5%	3.68629
LDpred	All-cause dementia	3	odds ratio at 10%	3.00449
LDpred	All-cause dementia	4	odds ratio at 1%	3.37859
LDpred	All-cause dementia	4	odds ratio at 3%	4.38908
LDpred	All-cause dementia	4	odds ratio at 5%	3.80261
LDpred	All-cause dementia	4	odds ratio at 10%	3.03904
LDpred	Alzheimer's disease	0	odds ratio at 1%	3.82539
LDpred	Alzheimer's disease	0	odds ratio at 3%	4.15953
LDpred	Alzheimer's disease	0	odds ratio at 5%	3.74166
LDpred	Alzheimer's disease	0	odds ratio at 10%	3.2526
LDpred	Alzheimer's disease	1	odds ratio at 1%	4.8499
LDpred	Alzheimer's disease	1	odds ratio at 3%	5.37712
LDpred	Alzheimer's disease	1	odds ratio at 5%	4.26853
LDpred	Alzheimer's disease	1	odds ratio at 10%	3.3694
LDpred	Alzheimer's disease	2	odds ratio at 1%	4.85738
LDpred	Alzheimer's disease	2	odds ratio at 3%	5.06423
LDpred	Alzheimer's disease	2	odds ratio at 5%	4.33605
LDpred	Alzheimer's disease	2	odds ratio at 10%	3.25042
LDpred	Alzheimer's disease	3	odds ratio at 1%	5.37716
LDpred	Alzheimer's disease	3	odds ratio at 3%	5.58899
LDpred	Alzheimer's disease	3	odds ratio at 5%	4.13471
LDpred	Alzheimer's disease	3	odds ratio at 10%	3.09835
LDpred	Alzheimer's disease	4	odds ratio at 1%	4.59638
LDpred	Alzheimer's disease	4	odds ratio at 3%	4.96122
LDpred	Alzheimer's disease	4	odds ratio at 5%	4.40259
LDpred	Alzheimer's disease	4	odds ratio at 10%	3.5314
LDpred	Atrial fibrillation	0	odds ratio at 1%	4.09959
LDpred	Atrial fibrillation	0	odds ratio at 3%	2.90997
LDpred	Atrial fibrillation	0	odds ratio at 5%	2.57033
LDpred	Atrial fibrillation	0	odds ratio at 10%	2.26611
LDpred	Atrial fibrillation	1	odds ratio at 1%	3.90024
LDpred	Atrial fibrillation	1	odds ratio at 3%	2.84052
LDpred	Atrial fibrillation	1	odds ratio at 5%	2.57033
LDpred	Atrial fibrillation	1	odds ratio at 10%	2.32298
LDpred	Atrial fibrillation	2	odds ratio at 1%	3.48519
LDpred	Atrial fibrillation	2	odds ratio at 3%	2.85902
LDpred	Atrial fibrillation	2	odds ratio at 5%	2.60131
LDpred	Atrial fibrillation	2	odds ratio at 10%	2.40475
LDpred	Atrial fibrillation	3	odds ratio at 1%	3.45418
LDpred	Atrial fibrillation	3	odds ratio at 3%	2.75005
LDpred	Atrial fibrillation	3	odds ratio at 5%	2.48451
LDpred	Atrial fibrillation	3	odds ratio at 10%	2.28288
LDpred	Atrial fibrillation	4	odds ratio at 1%	4.03258
LDpred	Atrial fibrillation	4	odds ratio at 3%	2.94256
LDpred	Atrial fibrillation	4	odds ratio at 5%	2.60131
LDpred	Atrial fibrillation	4	odds ratio at 10%	2.34725
LDpred	Breast cancer	0	odds ratio at 1%	3.33115
LDpred	Breast cancer	0	odds ratio at 3%	2.97403
LDpred	Breast cancer	0	odds ratio at 5%	2.586
LDpred	Breast cancer	0	odds ratio at 10%	2.35434
LDpred	Breast cancer	1	odds ratio at 1%	2.67597
LDpred	Breast cancer	1	odds ratio at 3%	2.65555
LDpred	Breast cancer	1	odds ratio at 5%	2.47868
LDpred	Breast cancer	1	odds ratio at 10%	2.2651
LDpred	Breast cancer	2	odds ratio at 1%	2.53101
LDpred	Breast cancer	2	odds ratio at 3%	2.53612
LDpred	Breast cancer	2	odds ratio at 5%	2.42582
LDpred	Breast cancer	2	odds ratio at 10%	2.06674
LDpred	Breast cancer	3	odds ratio at 1%	3.18325
LDpred	Breast cancer	3	odds ratio at 3%	2.70748
LDpred	Breast cancer	3	odds ratio at 5%	2.34234
LDpred	Breast cancer	3	odds ratio at 10%	2.18922
LDpred	Breast cancer	4	odds ratio at 1%	2.97576
LDpred	Breast cancer	4	odds ratio at 3%	2.60407
LDpred	Breast cancer	4	odds ratio at 5%	2.46806
LDpred	Breast cancer	4	odds ratio at 10%	2.26008
LDpred	Colorectal cancer	0	odds ratio at 1%	2.38298
LDpred	Colorectal cancer	0	odds ratio at 3%	2.03661
LDpred	Colorectal cancer	0	odds ratio at 5%	1.77236
LDpred	Colorectal cancer	0	odds ratio at 10%	1.52757
LDpred	Colorectal cancer	1	odds ratio at 1%	2.13298
LDpred	Colorectal cancer	1	odds ratio at 3%	1.48925
LDpred	Colorectal cancer	1	odds ratio at 5%	1.5563
LDpred	Colorectal cancer	1	odds ratio at 10%	1.50837
LDpred	Colorectal cancer	2	odds ratio at 1%	2.38671
LDpred	Colorectal cancer	2	odds ratio at 3%	1.57305
LDpred	Colorectal cancer	2	odds ratio at 5%	1.45193
LDpred	Colorectal cancer	2	odds ratio at 10%	1.49892
LDpred	Colorectal cancer	3	odds ratio at 1%	1.96577
LDpred	Colorectal cancer	3	odds ratio at 3%	1.46118
LDpred	Colorectal cancer	3	odds ratio at 5%	1.52202
LDpred	Colorectal cancer	3	odds ratio at 10%	1.52757
LDpred	Colorectal cancer	4	odds ratio at 1%	1.8001
LDpred	Colorectal cancer	4	odds ratio at 3%	1.68598
LDpred	Colorectal cancer	4	odds ratio at 5%	1.6462
LDpred	Colorectal cancer	4	odds ratio at 10%	1.47957
LDpred	Coronary artery disease	0	odds ratio at 1%	2.68111
LDpred	Coronary artery disease	0	odds ratio at 3%	2.54178
LDpred	Coronary artery disease	0	odds ratio at 5%	2.30741
LDpred	Coronary artery disease	0	odds ratio at 10%	2.13774
LDpred	Coronary artery disease	1	odds ratio at 1%	2.56671
LDpred	Coronary artery disease	1	odds ratio at 3%	2.30577
LDpred	Coronary artery disease	1	odds ratio at 5%	2.20598
LDpred	Coronary artery disease	1	odds ratio at 10%	2.14444
LDpred	Coronary artery disease	2	odds ratio at 1%	2.89904
LDpred	Coronary artery disease	2	odds ratio at 3%	2.45871
LDpred	Coronary artery disease	2	odds ratio at 5%	2.37823
LDpred	Coronary artery disease	2	odds ratio at 10%	2.15865
LDpred	Coronary artery disease	3	odds ratio at 1%	2.92998
LDpred	Coronary artery disease	3	odds ratio at 3%	2.58217
LDpred	Coronary artery disease	3	odds ratio at 5%	2.33306
LDpred	Coronary artery disease	3	odds ratio at 10%	2.12713
LDpred	Coronary artery disease	4	odds ratio at 1%	2.62607
LDpred	Coronary artery disease	4	odds ratio at 3%	2.35495
LDpred	Coronary artery disease	4	odds ratio at 5%	2.22957
LDpred	Coronary artery disease	4	odds ratio at 10%	2.20518
LDpred	Type 2 diabetes	0	odds ratio at 1%	2.82896
LDpred	Type 2 diabetes	0	odds ratio at 3%	2.88869
LDpred	Type 2 diabetes	0	odds ratio at 5%	2.54326
LDpred	Type 2 diabetes	0	odds ratio at 10%	2.40661
LDpred	Type 2 diabetes	1	odds ratio at 1%	3.03051
LDpred	Type 2 diabetes	1	odds ratio at 3%	2.88869
LDpred	Type 2 diabetes	1	odds ratio at 5%	2.61126
LDpred	Type 2 diabetes	1	odds ratio at 10%	2.3448
LDpred	Type 2 diabetes	2	odds ratio at 1%	2.82896
LDpred	Type 2 diabetes	2	odds ratio at 3%	2.75752
LDpred	Type 2 diabetes	2	odds ratio at 5%	2.61749
LDpred	Type 2 diabetes	2	odds ratio at 10%	2.42695
LDpred	Type 2 diabetes	3	odds ratio at 1%	3.03051
LDpred	Type 2 diabetes	3	odds ratio at 3%	2.95016
LDpred	Type 2 diabetes	3	odds ratio at 5%	2.76255
LDpred	Type 2 diabetes	3	odds ratio at 10%	2.44832
LDpred	Type 2 diabetes	4	odds ratio at 1%	3.20785
LDpred	Type 2 diabetes	4	odds ratio at 3%	2.54967
LDpred	Type 2 diabetes	4	odds ratio at 5%	2.48824
LDpred	Type 2 diabetes	4	odds ratio at 10%	2.43785
PRS-CS	Rheumatoid arthritis	0	odds ratio at 1%	2.47887
PRS-CS	Rheumatoid arthritis	0	odds ratio at 3%	2.14606
PRS-CS	Rheumatoid arthritis	0	odds ratio at 5%	1.95282
PRS-CS	Rheumatoid arthritis	0	odds ratio at 10%	1.74105
PRS-CS	Rheumatoid arthritis	1	odds ratio at 1%	1.9086
PRS-CS	Rheumatoid arthritis	1	odds ratio at 3%	1.97113
PRS-CS	Rheumatoid arthritis	1	odds ratio at 5%	1.75234
PRS-CS	Rheumatoid arthritis	1	odds ratio at 10%	1.62205
PRS-CS	Rheumatoid arthritis	2	odds ratio at 1%	2.47887
PRS-CS	Rheumatoid arthritis	2	odds ratio at 3%	2.04575
PRS-CS	Rheumatoid arthritis	2	odds ratio at 5%	2.00061
PRS-CS	Rheumatoid arthritis	2	odds ratio at 10%	1.90674
PRS-CS	Rheumatoid arthritis	3	odds ratio at 1%	2.33442
PRS-CS	Rheumatoid arthritis	3	odds ratio at 3%	1.84793
PRS-CS	Rheumatoid arthritis	3	odds ratio at 5%	1.87488
PRS-CS	Rheumatoid arthritis	3	odds ratio at 10%	1.70682
PRS-CS	Rheumatoid arthritis	4	odds ratio at 1%	2.6246
PRS-CS	Rheumatoid arthritis	4	odds ratio at 3%	2.04465
PRS-CS	Rheumatoid arthritis	4	odds ratio at 5%	1.82907
PRS-CS	Rheumatoid arthritis	4	odds ratio at 10%	1.83646
PRS-CS	Psoriasis	0	odds ratio at 1%	3.98682
PRS-CS	Psoriasis	0	odds ratio at 3%	4.02371
PRS-CS	Psoriasis	0	odds ratio at 5%	3.7333
PRS-CS	Psoriasis	0	odds ratio at 10%	3.48588
PRS-CS	Psoriasis	1	odds ratio at 1%	4.46484
PRS-CS	Psoriasis	1	odds ratio at 3%	3.81231
PRS-CS	Psoriasis	1	odds ratio at 5%	3.66398
PRS-CS	Psoriasis	1	odds ratio at 10%	3.45715
PRS-CS	Psoriasis	2	odds ratio at 1%	3.98682
PRS-CS	Psoriasis	2	odds ratio at 3%	3.57001
PRS-CS	Psoriasis	2	odds ratio at 5%	3.459
PRS-CS	Psoriasis	2	odds ratio at 10%	3.4715
PRS-CS	Psoriasis	3	odds ratio at 1%	4.17667
PRS-CS	Psoriasis	3	odds ratio at 3%	3.60434
PRS-CS	Psoriasis	3	odds ratio at 5%	3.7798
PRS-CS	Psoriasis	3	odds ratio at 10%	3.44284
PRS-CS	Psoriasis	4	odds ratio at 1%	3.79876
PRS-CS	Psoriasis	4	odds ratio at 3%	3.74261
PRS-CS	Psoriasis	4	odds ratio at 5%	3.52683
PRS-CS	Psoriasis	4	odds ratio at 10%	3.31557
PRS-CS	Gout	0	odds ratio at 1%	4.08915
PRS-CS	Gout	0	odds ratio at 3%	2.93459
PRS-CS	Gout	0	odds ratio at 5%	2.79494
PRS-CS	Gout	0	odds ratio at 10%	2.56204
PRS-CS	Gout	1	odds ratio at 1%	3.21393
PRS-CS	Gout	1	odds ratio at 3%	2.79571
PRS-CS	Gout	1	odds ratio at 5%	2.73457
PRS-CS	Gout	1	odds ratio at 10%	2.43429
PRS-CS	Gout	2	odds ratio at 1%	3.8828
PRS-CS	Gout	2	odds ratio at 3%	2.88809
PRS-CS	Gout	2	odds ratio at 5%	2.75031
PRS-CS	Gout	2	odds ratio at 10%	2.62341
PRS-CS	Gout	3	odds ratio at 1%	3.27953
PRS-CS	Gout	3	odds ratio at 3%	2.91131
PRS-CS	Gout	3	odds ratio at 5%	2.47323
PRS-CS	Gout	3	odds ratio at 10%	2.46817
PRS-CS	Gout	4	odds ratio at 1%	3.54477
PRS-CS	Gout	4	odds ratio at 3%	3.05172
PRS-CS	Gout	4	odds ratio at 5%	2.99119
PRS-CS	Gout	4	odds ratio at 10%	2.47667
PRS-CS	Inflammatory bowel disease	0	odds ratio at 1%	1.45398
PRS-CS	Inflammatory bowel disease	0	odds ratio at 3%	1.90207
PRS-CS	Inflammatory bowel disease	0	odds ratio at 5%	1.78356
PRS-CS	Inflammatory bowel disease	0	odds ratio at 10%	1.60753
PRS-CS	Inflammatory bowel disease	1	odds ratio at 1%	2.56969
PRS-CS	Inflammatory bowel disease	1	odds ratio at 3%	2.45144
PRS-CS	Inflammatory bowel disease	1	odds ratio at 5%	2.3838
PRS-CS	Inflammatory bowel disease	1	odds ratio at 10%	1.97169
PRS-CS	Inflammatory bowel disease	2	odds ratio at 1%	2.14535
PRS-CS	Inflammatory bowel disease	2	odds ratio at 3%	2.04965
PRS-CS	Inflammatory bowel disease	2	odds ratio at 5%	1.66215
PRS-CS	Inflammatory bowel disease	2	odds ratio at 10%	1.69103
PRS-CS	Inflammatory bowel disease	3	odds ratio at 1%	2.28599
PRS-CS	Inflammatory bowel disease	3	odds ratio at 3%	1.99819
PRS-CS	Inflammatory bowel disease	3	odds ratio at 5%	2.0636
PRS-CS	Inflammatory bowel disease	3	odds ratio at 10%	1.81241
PRS-CS	Inflammatory bowel disease	4	odds ratio at 1%	2.42743
PRS-CS	Inflammatory bowel disease	4	odds ratio at 3%	2.04965
PRS-CS	Inflammatory bowel disease	4	odds ratio at 5%	1.84548
PRS-CS	Inflammatory bowel disease	4	odds ratio at 10%	1.69188
PRS-CS	Asthma	0	odds ratio at 1%	2.65545
PRS-CS	Asthma	0	odds ratio at 3%	2.34787
PRS-CS	Asthma	0	odds ratio at 5%	2.10749
PRS-CS	Asthma	0	odds ratio at 10%	2.03741
PRS-CS	Asthma	1	odds ratio at 1%	2.80396
PRS-CS	Asthma	1	odds ratio at 3%	2.37875
PRS-CS	Asthma	1	odds ratio at 5%	2.09665
PRS-CS	Asthma	1	odds ratio at 10%	1.96336
PRS-CS	Asthma	2	odds ratio at 1%	2.63651
PRS-CS	Asthma	2	odds ratio at 3%	2.31723
PRS-CS	Asthma	2	odds ratio at 5%	2.2401
PRS-CS	Asthma	2	odds ratio at 10%	2.06911
PRS-CS	Asthma	3	odds ratio at 1%	2.52458
PRS-CS	Asthma	3	odds ratio at 3%	2.25065
PRS-CS	Asthma	3	odds ratio at 5%	2.1732
PRS-CS	Asthma	3	odds ratio at 10%	1.9885
PRS-CS	Asthma	4	odds ratio at 1%	2.34441
PRS-CS	Asthma	4	odds ratio at 3%	2.24466
PRS-CS	Asthma	4	odds ratio at 5%	2.10387
PRS-CS	Asthma	4	odds ratio at 10%	1.93419
PRS-CS	All-cause dementia	0	odds ratio at 1%	3.03808
PRS-CS	All-cause dementia	0	odds ratio at 3%	2.56128
PRS-CS	All-cause dementia	0	odds ratio at 5%	2.24075
PRS-CS	All-cause dementia	0	odds ratio at 10%	2.16882
PRS-CS	All-cause dementia	1	odds ratio at 1%	2.48201
PRS-CS	All-cause dementia	1	odds ratio at 3%	2.44279
PRS-CS	All-cause dementia	1	odds ratio at 5%	2.14225
PRS-CS	All-cause dementia	1	odds ratio at 10%	2.14021
PRS-CS	All-cause dementia	2	odds ratio at 1%	2.47816
PRS-CS	All-cause dementia	2	odds ratio at 3%	2.44279
PRS-CS	All-cause dementia	2	odds ratio at 5%	2.36545
PRS-CS	All-cause dementia	2	odds ratio at 10%	1.97214
PRS-CS	All-cause dementia	3	odds ratio at 1%	1.51593
PRS-CS	All-cause dementia	3	odds ratio at 3%	2.20912
PRS-CS	All-cause dementia	3	odds ratio at 5%	2.02001
PRS-CS	All-cause dementia	3	odds ratio at 10%	1.82247
PRS-CS	All-cause dementia	4	odds ratio at 1%	1.93689
PRS-CS	All-cause dementia	4	odds ratio at 3%	2.52166
PRS-CS	All-cause dementia	4	odds ratio at 5%	2.26555
PRS-CS	All-cause dementia	4	odds ratio at 10%	2.15486
PRS-CS	Alzheimer's disease	0	odds ratio at 1%	2.57932
PRS-CS	Alzheimer's disease	0	odds ratio at 3%	2.57951
PRS-CS	Alzheimer's disease	0	odds ratio at 5%	2.47543
PRS-CS	Alzheimer's disease	0	odds ratio at 10%	2.12323
PRS-CS	Alzheimer's disease	1	odds ratio at 1%	2.57932
PRS-CS	Alzheimer's disease	1	odds ratio at 3%	2.66808
PRS-CS	Alzheimer's disease	1	odds ratio at 5%	3.00005
PRS-CS	Alzheimer's disease	1	odds ratio at 10%	2.28605
PRS-CS	Alzheimer's disease	2	odds ratio at 1%	1.38008
PRS-CS	Alzheimer's disease	2	odds ratio at 3%	2.05886
PRS-CS	Alzheimer's disease	2	odds ratio at 5%	2.14173
PRS-CS	Alzheimer's disease	2	odds ratio at 10%	1.96655
PRS-CS	Alzheimer's disease	3	odds ratio at 1%	2.82472
PRS-CS	Alzheimer's disease	3	odds ratio at 3%	2.49145
PRS-CS	Alzheimer's disease	3	odds ratio at 5%	2.14173
PRS-CS	Alzheimer's disease	3	odds ratio at 10%	2.28605
PRS-CS	Alzheimer's disease	4	odds ratio at 1%	3.07201
PRS-CS	Alzheimer's disease	4	odds ratio at 3%	2.66808
PRS-CS	Alzheimer's disease	4	odds ratio at 5%	2.41966
PRS-CS	Alzheimer's disease	4	odds ratio at 10%	2.09209
PRS-CS	Atrial fibrillation	0	odds ratio at 1%	3.4233
PRS-CS	Atrial fibrillation	0	odds ratio at 3%	2.45758
PRS-CS	Atrial fibrillation	0	odds ratio at 5%	2.3227
PRS-CS	Atrial fibrillation	0	odds ratio at 10%	2.14402
PRS-CS	Atrial fibrillation	1	odds ratio at 1%	3.61051
PRS-CS	Atrial fibrillation	1	odds ratio at 3%	2.90155
PRS-CS	Atrial fibrillation	1	odds ratio at 5%	2.5889
PRS-CS	Atrial fibrillation	1	odds ratio at 10%	2.21287
PRS-CS	Atrial fibrillation	2	odds ratio at 1%	3.11554
PRS-CS	Atrial fibrillation	2	odds ratio at 3%	2.70034
PRS-CS	Atrial fibrillation	2	odds ratio at 5%	2.50279
PRS-CS	Atrial fibrillation	2	odds ratio at 10%	2.3056
PRS-CS	Atrial fibrillation	3	odds ratio at 1%	3.15101
PRS-CS	Atrial fibrillation	3	odds ratio at 3%	2.56322
PRS-CS	Atrial fibrillation	3	odds ratio at 5%	2.3523
PRS-CS	Atrial fibrillation	3	odds ratio at 10%	2.15378
PRS-CS	Atrial fibrillation	4	odds ratio at 1%	3.15101
PRS-CS	Atrial fibrillation	4	odds ratio at 3%	2.61841
PRS-CS	Atrial fibrillation	4	odds ratio at 5%	2.37523
PRS-CS	Atrial fibrillation	4	odds ratio at 10%	2.31325
PRS-CS	Breast cancer	0	odds ratio at 1%	2.57897
PRS-CS	Breast cancer	0	odds ratio at 3%	2.22377
PRS-CS	Breast cancer	0	odds ratio at 5%	2.08007
PRS-CS	Breast cancer	0	odds ratio at 10%	1.82862
PRS-CS	Breast cancer	1	odds ratio at 1%	2.6273
PRS-CS	Breast cancer	1	odds ratio at 3%	2.36961
PRS-CS	Breast cancer	1	odds ratio at 5%	2.07025
PRS-CS	Breast cancer	1	odds ratio at 10%	1.89305
PRS-CS	Breast cancer	2	odds ratio at 1%	2.53101
PRS-CS	Breast cancer	2	odds ratio at 3%	2.50243
PRS-CS	Breast cancer	2	odds ratio at 5%	2.28927
PRS-CS	Breast cancer	2	odds ratio at 10%	1.94649
PRS-CS	Breast cancer	3	odds ratio at 1%	3.02705
PRS-CS	Breast cancer	3	odds ratio at 3%	2.14435
PRS-CS	Breast cancer	3	odds ratio at 5%	2.16785
PRS-CS	Breast cancer	3	odds ratio at 10%	1.95188
PRS-CS	Breast cancer	4	odds ratio at 1%	2.53101
PRS-CS	Breast cancer	4	odds ratio at 3%	2.40253
PRS-CS	Breast cancer	4	odds ratio at 5%	2.12946
PRS-CS	Breast cancer	4	odds ratio at 10%	1.95188
PRS-CS	Colorectal cancer	0	odds ratio at 1%	1.8001
PRS-CS	Colorectal cancer	0	odds ratio at 3%	1.60223
PRS-CS	Colorectal cancer	0	odds ratio at 5%	1.45146
PRS-CS	Colorectal cancer	0	odds ratio at 10%	1.37459
PRS-CS	Colorectal cancer	1	odds ratio at 1%	2.21371
PRS-CS	Colorectal cancer	1	odds ratio at 3%	1.68686
PRS-CS	Colorectal cancer	1	odds ratio at 5%	1.6462
PRS-CS	Colorectal cancer	1	odds ratio at 10%	1.52809
PRS-CS	Colorectal cancer	2	odds ratio at 1%	1.39252
PRS-CS	Colorectal cancer	2	odds ratio at 3%	1.2106
PRS-CS	Colorectal cancer	2	odds ratio at 5%	1.33078
PRS-CS	Colorectal cancer	2	odds ratio at 10%	1.38404
PRS-CS	Colorectal cancer	3	odds ratio at 1%	1.8001
PRS-CS	Colorectal cancer	3	odds ratio at 3%	1.43319
PRS-CS	Colorectal cancer	3	odds ratio at 5%	1.50444
PRS-CS	Colorectal cancer	3	odds ratio at 10%	1.34614
PRS-CS	Colorectal cancer	4	odds ratio at 1%	2.04918
PRS-CS	Colorectal cancer	4	odds ratio at 3%	1.60223
PRS-CS	Colorectal cancer	4	odds ratio at 5%	1.5573
PRS-CS	Colorectal cancer	4	odds ratio at 10%	1.34614
PRS-CS	Coronary artery disease	0	odds ratio at 1%	2.39139
PRS-CS	Coronary artery disease	0	odds ratio at 3%	2.13676
PRS-CS	Coronary artery disease	0	odds ratio at 5%	2.12492
PRS-CS	Coronary artery disease	0	odds ratio at 10%	2.08494
PRS-CS	Coronary artery disease	1	odds ratio at 1%	2.27676
PRS-CS	Coronary artery disease	1	odds ratio at 3%	2.13676
PRS-CS	Coronary artery disease	1	odds ratio at 5%	2.23748
PRS-CS	Coronary artery disease	1	odds ratio at 10%	2.04626
PRS-CS	Coronary artery disease	2	odds ratio at 1%	2.33385
PRS-CS	Coronary artery disease	2	odds ratio at 3%	2.2957
PRS-CS	Coronary artery disease	2	odds ratio at 5%	2.23748
PRS-CS	Coronary artery disease	2	odds ratio at 10%	2.08844
PRS-CS	Coronary artery disease	3	odds ratio at 1%	2.19194
PRS-CS	Coronary artery disease	3	odds ratio at 3%	2.31585
PRS-CS	Coronary artery disease	3	odds ratio at 5%	2.17389
PRS-CS	Coronary artery disease	3	odds ratio at 10%	2.00526
PRS-CS	Coronary artery disease	4	odds ratio at 1%	2.19194
PRS-CS	Coronary artery disease	4	odds ratio at 3%	2.14658
PRS-CS	Coronary artery disease	4	odds ratio at 5%	2.14276
PRS-CS	Coronary artery disease	4	odds ratio at 10%	2.07795
PRS-CS	Type 2 diabetes	0	odds ratio at 1%	3.38958
PRS-CS	Type 2 diabetes	0	odds ratio at 3%	2.93987
PRS-CS	Type 2 diabetes	0	odds ratio at 5%	2.78816
PRS-CS	Type 2 diabetes	0	odds ratio at 10%	2.53295
PRS-CS	Type 2 diabetes	1	odds ratio at 1%	3.38958
PRS-CS	Type 2 diabetes	1	odds ratio at 3%	3.06437
PRS-CS	Type 2 diabetes	1	odds ratio at 5%	2.9114
PRS-CS	Type 2 diabetes	1	odds ratio at 10%	2.66668
PRS-CS	Type 2 diabetes	2	odds ratio at 1%	3.35898
PRS-CS	Type 2 diabetes	2	odds ratio at 3%	3.00182
PRS-CS	Type 2 diabetes	2	odds ratio at 5%	2.88523
PRS-CS	Type 2 diabetes	2	odds ratio at 10%	2.626
PRS-CS	Type 2 diabetes	3	odds ratio at 1%	3.92967
PRS-CS	Type 2 diabetes	3	odds ratio at 3%	3.20196
PRS-CS	Type 2 diabetes	3	odds ratio at 5%	2.91029
PRS-CS	Type 2 diabetes	3	odds ratio at 10%	2.5503
PRS-CS	Type 2 diabetes	4	odds ratio at 1%	3.99578
PRS-CS	Type 2 diabetes	4	odds ratio at 3%	2.9296
PRS-CS	Type 2 diabetes	4	odds ratio at 5%	2.69801
PRS-CS	Type 2 diabetes	4	odds ratio at 10%	2.55437
SBayesR	Rheumatoid arthritis	0	odds ratio at 1%	1.56219
SBayesR	Rheumatoid arthritis	0	odds ratio at 3%	1.55811
SBayesR	Rheumatoid arthritis	0	odds ratio at 5%	1.49707
SBayesR	Rheumatoid arthritis	0	odds ratio at 10%	1.36981
SBayesR	Rheumatoid arthritis	1	odds ratio at 1%	1.29044
SBayesR	Rheumatoid arthritis	1	odds ratio at 3%	1.25323
SBayesR	Rheumatoid arthritis	1	odds ratio at 5%	1.23598
SBayesR	Rheumatoid arthritis	1	odds ratio at 10%	1.24481
SBayesR	Rheumatoid arthritis	2	odds ratio at 1%	1.56219
SBayesR	Rheumatoid arthritis	2	odds ratio at 3%	1.43975
SBayesR	Rheumatoid arthritis	2	odds ratio at 5%	1.48232
SBayesR	Rheumatoid arthritis	2	odds ratio at 10%	1.43365
SBayesR	Rheumatoid arthritis	3	odds ratio at 1%	1.22324
SBayesR	Rheumatoid arthritis	3	odds ratio at 3%	1.34605
SBayesR	Rheumatoid arthritis	3	odds ratio at 5%	1.49707
SBayesR	Rheumatoid arthritis	3	odds ratio at 10%	1.37774
SBayesR	Rheumatoid arthritis	4	odds ratio at 1%	1.35793
SBayesR	Rheumatoid arthritis	4	odds ratio at 3%	1.32276
SBayesR	Rheumatoid arthritis	4	odds ratio at 5%	1.39443
SBayesR	Rheumatoid arthritis	4	odds ratio at 10%	1.24481
SBayesR	Gout	0	odds ratio at 1%	2.76249
SBayesR	Gout	0	odds ratio at 3%	1.91482
SBayesR	Gout	0	odds ratio at 5%	1.92009
SBayesR	Gout	0	odds ratio at 10%	1.85321
SBayesR	Inflammatory bowel disease	0	odds ratio at 1%	1.59069
SBayesR	Inflammatory bowel disease	0	odds ratio at 3%	1.75615
SBayesR	Inflammatory bowel disease	0	odds ratio at 5%	1.57268
SBayesR	Inflammatory bowel disease	0	odds ratio at 10%	1.29957
SBayesR	Inflammatory bowel disease	1	odds ratio at 1%	3.14686
SBayesR	Inflammatory bowel disease	1	odds ratio at 3%	2.09921
SBayesR	Inflammatory bowel disease	1	odds ratio at 5%	1.93831
SBayesR	Inflammatory bowel disease	1	odds ratio at 10%	1.6411
SBayesR	Inflammatory bowel disease	2	odds ratio at 1%	2.14535
SBayesR	Inflammatory bowel disease	2	odds ratio at 3%	1.75615
SBayesR	Inflammatory bowel disease	2	odds ratio at 5%	1.51319
SBayesR	Inflammatory bowel disease	2	odds ratio at 10%	1.49155
SBayesR	Inflammatory bowel disease	3	odds ratio at 1%	1.86644
SBayesR	Inflammatory bowel disease	3	odds ratio at 3%	1.75615
SBayesR	Inflammatory bowel disease	3	odds ratio at 5%	1.63257
SBayesR	Inflammatory bowel disease	3	odds ratio at 10%	1.4918
SBayesR	Inflammatory bowel disease	4	odds ratio at 1%	1.59069
SBayesR	Inflammatory bowel disease	4	odds ratio at 3%	1.46918
SBayesR	Inflammatory bowel disease	4	odds ratio at 5%	1.4836
SBayesR	Inflammatory bowel disease	4	odds ratio at 10%	1.2527
SBayesR	Asthma	0	odds ratio at 1%	2.56157
SBayesR	Asthma	0	odds ratio at 3%	2.19701
SBayesR	Asthma	0	odds ratio at 5%	2.16584
SBayesR	Asthma	0	odds ratio at 10%	1.94798
SBayesR	Asthma	1	odds ratio at 1%	2.13813
SBayesR	Asthma	1	odds ratio at 3%	2.08615
SBayesR	Asthma	1	odds ratio at 5%	2.00405
SBayesR	Asthma	1	odds ratio at 10%	1.92887
SBayesR	Asthma	2	odds ratio at 1%	2.43353
SBayesR	Asthma	2	odds ratio at 3%	2.14847
SBayesR	Asthma	2	odds ratio at 5%	2.05361
SBayesR	Asthma	2	odds ratio at 10%	1.85544
SBayesR	Asthma	3	odds ratio at 1%	2.39765
SBayesR	Asthma	3	odds ratio at 3%	2.32946
SBayesR	Asthma	3	odds ratio at 5%	2.07148
SBayesR	Asthma	3	odds ratio at 10%	1.89477
SBayesR	Asthma	4	odds ratio at 1%	2.36208
SBayesR	Asthma	4	odds ratio at 3%	1.95059
SBayesR	Asthma	4	odds ratio at 5%	1.95169
SBayesR	Asthma	4	odds ratio at 10%	1.83836
SBayesR	All-cause dementia	0	odds ratio at 1%	1.30714
SBayesR	All-cause dementia	0	odds ratio at 3%	1.28105
SBayesR	All-cause dementia	0	odds ratio at 5%	1.30327
SBayesR	All-cause dementia	0	odds ratio at 10%	1.30159
SBayesR	All-cause dementia	1	odds ratio at 1%	0.693251
SBayesR	All-cause dementia	1	odds ratio at 3%	1.10388
SBayesR	All-cause dementia	1	odds ratio at 5%	1.28073
SBayesR	All-cause dementia	1	odds ratio at 10%	1.37437
SBayesR	All-cause dementia	2	odds ratio at 1%	1.30714
SBayesR	All-cause dementia	2	odds ratio at 3%	1.35268
SBayesR	All-cause dementia	2	odds ratio at 5%	1.41488
SBayesR	All-cause dementia	2	odds ratio at 10%	1.13608
SBayesR	All-cause dementia	3	odds ratio at 1%	1.20354
SBayesR	All-cause dementia	3	odds ratio at 3%	1.03377
SBayesR	All-cause dementia	3	odds ratio at 5%	1.06303
[truncated: 345 more rows]

## Sheet: Supplementary Figure 4e
method	phenotype	cross validation	number of snvs
GenoBoost	Rheumatoid arthritis	0	30
GenoBoost	Rheumatoid arthritis	1	20
GenoBoost	Rheumatoid arthritis	2	20
GenoBoost	Rheumatoid arthritis	3	20
GenoBoost	Rheumatoid arthritis	4	20
GenoBoost	Psoriasis	0	900
GenoBoost	Psoriasis	1	800
GenoBoost	Psoriasis	2	200
GenoBoost	Psoriasis	3	800
GenoBoost	Psoriasis	4	110
GenoBoost	Gout	0	80
GenoBoost	Gout	1	200
GenoBoost	Gout	2	1500
GenoBoost	Gout	3	70
GenoBoost	Gout	4	70
GenoBoost	Inflammatory bowel disease	0	20
GenoBoost	Inflammatory bowel disease	1	20
GenoBoost	Inflammatory bowel disease	2	100
GenoBoost	Inflammatory bowel disease	3	110
GenoBoost	Inflammatory bowel disease	4	40
GenoBoost	Asthma	0	5000
GenoBoost	Asthma	1	4000
GenoBoost	Asthma	2	4000
GenoBoost	Asthma	3	4000
GenoBoost	Asthma	4	5000
GenoBoost	All-cause dementia	0	30
GenoBoost	All-cause dementia	1	110
GenoBoost	All-cause dementia	2	40
GenoBoost	All-cause dementia	3	90
GenoBoost	All-cause dementia	4	50
GenoBoost	Alzheimer's disease	0	20
GenoBoost	Alzheimer's disease	1	10
GenoBoost	Alzheimer's disease	2	30
GenoBoost	Alzheimer's disease	3	200
GenoBoost	Alzheimer's disease	4	40
GenoBoost	Atrial fibrillation	0	3000
GenoBoost	Atrial fibrillation	1	3000
GenoBoost	Atrial fibrillation	2	700
GenoBoost	Atrial fibrillation	3	2000
GenoBoost	Atrial fibrillation	4	2000
GenoBoost	Breast cancer	0	140
GenoBoost	Breast cancer	1	80
GenoBoost	Breast cancer	2	90
GenoBoost	Breast cancer	3	900
GenoBoost	Breast cancer	4	70
GenoBoost	Colorectal cancer	0	70
GenoBoost	Colorectal cancer	1	600
GenoBoost	Colorectal cancer	2	300
GenoBoost	Colorectal cancer	3	200
GenoBoost	Colorectal cancer	4	700
GenoBoost	Coronary artery disease	0	3000
GenoBoost	Coronary artery disease	1	4000
GenoBoost	Coronary artery disease	2	4000
GenoBoost	Coronary artery disease	3	1500
GenoBoost	Coronary artery disease	4	3000
GenoBoost	Type 2 diabetes	0	7000
GenoBoost	Type 2 diabetes	1	4000
GenoBoost	Type 2 diabetes	2	7000
GenoBoost	Type 2 diabetes	3	8000
GenoBoost	Type 2 diabetes	4	6000
Non-additive GenoBoost	Rheumatoid arthritis	0	30
Non-additive GenoBoost	Rheumatoid arthritis	1	20
Non-additive GenoBoost	Rheumatoid arthritis	2	30
Non-additive GenoBoost	Rheumatoid arthritis	3	20
Non-additive GenoBoost	Rheumatoid arthritis	4	20
Non-additive GenoBoost	Psoriasis	0	900
Non-additive GenoBoost	Psoriasis	1	800
Non-additive GenoBoost	Psoriasis	2	200
Non-additive GenoBoost	Psoriasis	3	800
Non-additive GenoBoost	Psoriasis	4	110
Non-additive GenoBoost	Gout	0	70
Non-additive GenoBoost	Gout	1	60
Non-additive GenoBoost	Gout	2	50
Non-additive GenoBoost	Gout	3	110
Non-additive GenoBoost	Gout	4	50
Non-additive GenoBoost	Inflammatory bowel disease	0	30
Non-additive GenoBoost	Inflammatory bowel disease	1	30
Non-additive GenoBoost	Inflammatory bowel disease	2	100
Non-additive GenoBoost	Inflammatory bowel disease	3	110
Non-additive GenoBoost	Inflammatory bowel disease	4	40
Non-additive GenoBoost	Asthma	0	3000
Non-additive GenoBoost	Asthma	1	3000
Non-additive GenoBoost	Asthma	2	2000
Non-additive GenoBoost	Asthma	3	2000
Non-additive GenoBoost	Asthma	4	5000
Non-additive GenoBoost	All-cause dementia	0	30
Non-additive GenoBoost	All-cause dementia	1	110
Non-additive GenoBoost	All-cause dementia	2	20
Non-additive GenoBoost	All-cause dementia	3	90
Non-additive GenoBoost	All-cause dementia	4	30
Non-additive GenoBoost	Alzheimer's disease	0	20
Non-additive GenoBoost	Alzheimer's disease	1	10
Non-additive GenoBoost	Alzheimer's disease	2	110
Non-additive GenoBoost	Alzheimer's disease	3	140
Non-additive GenoBoost	Alzheimer's disease	4	50
Non-additive GenoBoost	Atrial fibrillation	0	2000
Non-additive GenoBoost	Atrial fibrillation	1	3000
Non-additive GenoBoost	Atrial fibrillation	2	2000
Non-additive GenoBoost	Atrial fibrillation	3	3000
Non-additive GenoBoost	Atrial fibrillation	4	2000
Non-additive GenoBoost	Breast cancer	0	300
Non-additive GenoBoost	Breast cancer	1	100
Non-additive GenoBoost	Breast cancer	2	80
Non-additive GenoBoost	Breast cancer	3	70
Non-additive GenoBoost	Breast cancer	4	70
Non-additive GenoBoost	Colorectal cancer	0	120
Non-additive GenoBoost	Colorectal cancer	1	600
Non-additive GenoBoost	Colorectal cancer	2	200
Non-additive GenoBoost	Colorectal cancer	3	100
Non-additive GenoBoost	Colorectal cancer	4	700
Non-additive GenoBoost	Coronary artery disease	0	3000
Non-additive GenoBoost	Coronary artery disease	1	3000
Non-additive GenoBoost	Coronary artery disease	2	4000
Non-additive GenoBoost	Coronary artery disease	3	1500
Non-additive GenoBoost	Coronary artery disease	4	2000
Non-additive GenoBoost	Type 2 diabetes	0	5000
Non-additive GenoBoost	Type 2 diabetes	1	5000
Non-additive GenoBoost	Type 2 diabetes	2	7000
Non-additive GenoBoost	Type 2 diabetes	3	6000
Non-additive GenoBoost	Type 2 diabetes	4	5000
Additive GenoBoost	Rheumatoid arthritis	0	20
Additive GenoBoost	Rheumatoid arthritis	1	500
Additive GenoBoost	Rheumatoid arthritis	2	20
Additive GenoBoost	Rheumatoid arthritis	3	20
Additive GenoBoost	Rheumatoid arthritis	4	20
Additive GenoBoost	Psoriasis	0	600
Additive GenoBoost	Psoriasis	1	400
Additive GenoBoost	Psoriasis	2	150
Additive GenoBoost	Psoriasis	3	400
Additive GenoBoost	Psoriasis	4	500
Additive GenoBoost	Gout	0	80
Additive GenoBoost	Gout	1	200
Additive GenoBoost	Gout	2	1500
Additive GenoBoost	Gout	3	70
Additive GenoBoost	Gout	4	70
Additive GenoBoost	Inflammatory bowel disease	0	20
Additive GenoBoost	Inflammatory bowel disease	1	20
Additive GenoBoost	Inflammatory bowel disease	2	60
Additive GenoBoost	Inflammatory bowel disease	3	50
Additive GenoBoost	Inflammatory bowel disease	4	40
Additive GenoBoost	Asthma	0	5000
Additive GenoBoost	Asthma	1	4000
Additive GenoBoost	Asthma	2	4000
Additive GenoBoost	Asthma	3	4000
Additive GenoBoost	Asthma	4	5000
Additive GenoBoost	All-cause dementia	0	80
Additive GenoBoost	All-cause dementia	1	110
Additive GenoBoost	All-cause dementia	2	40
Additive GenoBoost	All-cause dementia	3	90
Additive GenoBoost	All-cause dementia	4	50
Additive GenoBoost	Alzheimer's disease	0	20
Additive GenoBoost	Alzheimer's disease	1	10
Additive GenoBoost	Alzheimer's disease	2	30
Additive GenoBoost	Alzheimer's disease	3	200
Additive GenoBoost	Alzheimer's disease	4	40
Additive GenoBoost	Atrial fibrillation	0	3000
Additive GenoBoost	Atrial fibrillation	1	3000
Additive GenoBoost	Atrial fibrillation	2	700
Additive GenoBoost	Atrial fibrillation	3	2000
Additive GenoBoost	Atrial fibrillation	4	2000
Additive GenoBoost	Breast cancer	0	140
Additive GenoBoost	Breast cancer	1	80
Additive GenoBoost	Breast cancer	2	90
Additive GenoBoost	Breast cancer	3	900
Additive GenoBoost	Breast cancer	4	900
Additive GenoBoost	Colorectal cancer	0	70
Additive GenoBoost	Colorectal cancer	1	600
Additive GenoBoost	Colorectal cancer	2	300
Additive GenoBoost	Colorectal cancer	3	200
Additive GenoBoost	Colorectal cancer	4	150
Additive GenoBoost	Coronary artery disease	0	3000
Additive GenoBoost	Coronary artery disease	1	4000
Additive GenoBoost	Coronary artery disease	2	4000
Additive GenoBoost	Coronary artery disease	3	1500
Additive GenoBoost	Coronary artery disease	4	3000
Additive GenoBoost	Type 2 diabetes	0	7000
Additive GenoBoost	Type 2 diabetes	1	4000
Additive GenoBoost	Type 2 diabetes	2	7000
Additive GenoBoost	Type 2 diabetes	3	8000
Additive GenoBoost	Type 2 diabetes	4	6000
snpboost	Rheumatoid arthritis	0	122
snpboost	Rheumatoid arthritis	1	310
snpboost	Rheumatoid arthritis	2	220
snpboost	Rheumatoid arthritis	3	98
snpboost	Rheumatoid arthritis	4	60
snpboost	Psoriasis	0	756
snpboost	Psoriasis	1	662
snpboost	Psoriasis	2	898
snpboost	Psoriasis	3	798
snpboost	Psoriasis	4	866
snpboost	Gout	0	712
snpboost	Gout	1	1140
snpboost	Gout	2	1890
snpboost	Gout	3	827
snpboost	Gout	4	1028
snpboost	Inflammatory bowel disease	0	539
snpboost	Inflammatory bowel disease	1	289
snpboost	Inflammatory bowel disease	2	210
snpboost	Inflammatory bowel disease	3	470
snpboost	Inflammatory bowel disease	4	408
snpboost	Asthma	0	5559
snpboost	Asthma	1	4782
snpboost	Asthma	2	4747
snpboost	Asthma	3	5095
snpboost	Asthma	4	4796
snpboost	All-cause dementia	0	122
snpboost	All-cause dementia	1	119
snpboost	All-cause dementia	2	410
snpboost	All-cause dementia	3	271
snpboost	All-cause dementia	4	117
snpboost	Alzheimer's disease	0	50
snpboost	Alzheimer's disease	1	13
snpboost	Alzheimer's disease	2	145
snpboost	Alzheimer's disease	3	163
snpboost	Alzheimer's disease	4	86
snpboost	Atrial fibrillation	0	3392
snpboost	Atrial fibrillation	1	2978
snpboost	Atrial fibrillation	2	2118
snpboost	Atrial fibrillation	3	2726
snpboost	Atrial fibrillation	4	3027
snpboost	Breast cancer	0	1178
snpboost	Breast cancer	1	1159
snpboost	Breast cancer	2	1633
snpboost	Breast cancer	3	1353
snpboost	Breast cancer	4	1458
snpboost	Colorectal cancer	0	633
snpboost	Colorectal cancer	1	586
snpboost	Colorectal cancer	2	482
snpboost	Colorectal cancer	3	564
snpboost	Colorectal cancer	4	403
snpboost	Coronary artery disease	0	3192
snpboost	Coronary artery disease	1	3242
snpboost	Coronary artery disease	2	4284
snpboost	Coronary artery disease	3	2931
snpboost	Coronary artery disease	4	3519
snpboost	Type 2 diabetes	0	6372
snpboost	Type 2 diabetes	1	5307
snpboost	Type 2 diabetes	2	5745
snpboost	Type 2 diabetes	3	6016
snpboost	Type 2 diabetes	4	5970
snpnet	Rheumatoid arthritis	0	340
snpnet	Rheumatoid arthritis	1	308
snpnet	Rheumatoid arthritis	2	390
snpnet	Rheumatoid arthritis	3	125
snpnet	Rheumatoid arthritis	4	168
snpnet	Psoriasis	0	745
snpnet	Psoriasis	1	443
snpnet	Psoriasis	2	544
snpnet	Psoriasis	3	1037
snpnet	Psoriasis	4	934
snpnet	Gout	0	991
snpnet	Gout	1	767
snpnet	Gout	2	1243
snpnet	Gout	3	892
snpnet	Gout	4	562
snpnet	Inflammatory bowel disease	0	248
snpnet	Inflammatory bowel disease	1	2301
snpnet	Inflammatory bowel disease	2	221
snpnet	Inflammatory bowel disease	3	2332
snpnet	Inflammatory bowel disease	4	292
snpnet	Asthma	0	5925
snpnet	Asthma	1	4882
snpnet	Asthma	2	4059
snpnet	Asthma	3	4938
snpnet	Asthma	4	4952
snpnet	All-cause dementia	0	134
snpnet	All-cause dementia	1	356
snpnet	All-cause dementia	2	429
snpnet	All-cause dementia	3	286
snpnet	All-cause dementia	4	209
snpnet	Alzheimer's disease	0	323
snpnet	Alzheimer's disease	1	107
snpnet	Alzheimer's disease	2	257
snpnet	Alzheimer's disease	3	176
snpnet	Alzheimer's disease	4	47
snpnet	Atrial fibrillation	0	3906
snpnet	Atrial fibrillation	1	3024
snpnet	Atrial fibrillation	2	3389
snpnet	Atrial fibrillation	3	3311
snpnet	Atrial fibrillation	4	3036
snpnet	Breast cancer	0	651
snpnet	Breast cancer	1	1254
snpnet	Breast cancer	2	709
snpnet	Breast cancer	3	571
snpnet	Breast cancer	4	861
snpnet	Colorectal cancer	0	565
snpnet	Colorectal cancer	1	637
snpnet	Colorectal cancer	2	566
snpnet	Colorectal cancer	3	383
snpnet	Colorectal cancer	4	589
snpnet	Coronary artery disease	0	5002
snpnet	Coronary artery disease	1	4333
snpnet	Coronary artery disease	2	4577
snpnet	Coronary artery disease	3	4242
snpnet	Coronary artery disease	4	4923
snpnet	Type 2 diabetes	0	5667
snpnet	Type 2 diabetes	1	5871
snpnet	Type 2 diabetes	2	7198
snpnet	Type 2 diabetes	3	6497
snpnet	Type 2 diabetes	4	6867
lassosum	Rheumatoid arthritis	0	44797
lassosum	Rheumatoid arthritis	1	1020
lassosum	Rheumatoid arthritis	2	44055
lassosum	Rheumatoid arthritis	3	78
lassosum	Rheumatoid arthritis	4	94
lassosum	Psoriasis	0	27951
lassosum	Psoriasis	1	181310
lassosum	Psoriasis	2	6816
lassosum	Psoriasis	3	28315
lassosum	Psoriasis	4	6776
lassosum	Gout	0	1251
lassosum	Gout	1	1287
lassosum	Gout	2	9073
lassosum	Gout	3	1357
lassosum	Gout	4	1741
lassosum	Inflammatory bowel disease	0	76
lassosum	Inflammatory bowel disease	1	11284
lassosum	Inflammatory bowel disease	2	960
lassosum	Inflammatory bowel disease	3	912
lassosum	Inflammatory bowel disease	4	1196
lassosum	Asthma	0	202169
lassosum	Asthma	1	201175
lassosum	Asthma	2	35167
lassosum	Asthma	3	35518
lassosum	Asthma	4	35049
lassosum	All-cause dementia	0	93
lassosum	All-cause dementia	1	49
lassosum	All-cause dementia	2	783
lassosum	All-cause dementia	3	63
lassosum	All-cause dementia	4	61
lassosum	Alzheimer's disease	0	71
lassosum	Alzheimer's disease	1	48
lassosum	Alzheimer's disease	2	923
lassosum	Alzheimer's disease	3	857
lassosum	Alzheimer's disease	4	19
lassosum	Atrial fibrillation	0	51749
lassosum	Atrial fibrillation	1	10524
lassosum	Atrial fibrillation	2	51854
lassosum	Atrial fibrillation	3	10766
lassosum	Atrial fibrillation	4	10627
lassosum	Breast cancer	0	2754
lassosum	Breast cancer	1	2064
lassosum	Breast cancer	2	2072
lassosum	Breast cancer	3	2155
lassosum	Breast cancer	4	2763
lassosum	Colorectal cancer	0	1256
lassosum	Colorectal cancer	1	12124
lassosum	Colorectal cancer	2	980
lassosum	Colorectal cancer	3	42551
lassosum	Colorectal cancer	4	42873
lassosum	Coronary artery disease	0	116331
lassosum	Coronary artery disease	1	116928
lassosum	Coronary artery disease	2	116185
lassosum	Coronary artery disease	3	117587
lassosum	Coronary artery disease	4	115977
lassosum	Type 2 diabetes	0	125848
lassosum	Type 2 diabetes	1	209144
lassosum	Type 2 diabetes	2	36395
lassosum	Type 2 diabetes	3	207276
lassosum	Type 2 diabetes	4	36250
LDpred	Rheumatoid arthritis	0	1061489
LDpred	Rheumatoid arthritis	1	1061489
LDpred	Rheumatoid arthritis	2	1061489
LDpred	Rheumatoid arthritis	3	1061489
LDpred	Rheumatoid arthritis	4	1061489
LDpred	Psoriasis	0	1061489
LDpred	Psoriasis	1	1061489
LDpred	Psoriasis	2	1061489
LDpred	Psoriasis	3	1061489
LDpred	Psoriasis	4	1061489
LDpred	Gout	0	1061489
LDpred	Gout	1	1061489
LDpred	Gout	2	1061489
LDpred	Gout	3	1061489
LDpred	Gout	4	1061489
LDpred	Inflammatory bowel disease	0	1061489
LDpred	Inflammatory bowel disease	1	1061489
LDpred	Inflammatory bowel disease	2	1061489
LDpred	Inflammatory bowel disease	3	1061489
LDpred	Inflammatory bowel disease	4	1061489
LDpred	Asthma	0	1061489
LDpred	Asthma	1	1061489
LDpred	Asthma	2	1061489
LDpred	Asthma	3	1061489
LDpred	Asthma	4	1061489
LDpred	All-cause dementia	0	1061489
LDpred	All-cause dementia	1	1061489
LDpred	All-cause dementia	2	1061489
LDpred	All-cause dementia	3	1061489
LDpred	All-cause dementia	4	1061489
LDpred	Alzheimer's disease	0	1061489
LDpred	Alzheimer's disease	1	1061489
LDpred	Alzheimer's disease	2	1061489
LDpred	Alzheimer's disease	3	1061489
LDpred	Alzheimer's disease	4	1061489
LDpred	Atrial fibrillation	0	1061489
LDpred	Atrial fibrillation	1	1061489
LDpred	Atrial fibrillation	2	1061489
LDpred	Atrial fibrillation	3	1061489
LDpred	Atrial fibrillation	4	1061489
LDpred	Breast cancer	0	1061489
LDpred	Breast cancer	1	1061489
LDpred	Breast cancer	2	1061489
LDpred	Breast cancer	3	1061489
LDpred	Breast cancer	4	1061489
LDpred	Colorectal cancer	0	1061489
LDpred	Colorectal cancer	1	1061489
LDpred	Colorectal cancer	2	1061489
LDpred	Colorectal cancer	3	1061489
LDpred	Colorectal cancer	4	1061489
LDpred	Coronary artery disease	0	1061489
LDpred	Coronary artery disease	1	1061489
LDpred	Coronary artery disease	2	1061489
LDpred	Coronary artery disease	3	1061489
LDpred	Coronary artery disease	4	1061489
LDpred	Type 2 diabetes	0	1061489
LDpred	Type 2 diabetes	1	1061489
LDpred	Type 2 diabetes	2	1061489
LDpred	Type 2 diabetes	3	1061489
LDpred	Type 2 diabetes	4	1061489
PRS-CS	Rheumatoid arthritis	0	1040954
PRS-CS	Rheumatoid arthritis	1	1040954
PRS-CS	Rheumatoid arthritis	2	1040954
PRS-CS	Rheumatoid arthritis	3	1040954
PRS-CS	Rheumatoid arthritis	4	1040954
PRS-CS	Psoriasis	0	1040954
PRS-CS	Psoriasis	1	1040954
PRS-CS	Psoriasis	2	1040954
PRS-CS	Psoriasis	3	1040954
PRS-CS	Psoriasis	4	1040954
PRS-CS	Gout	0	1040954
PRS-CS	Gout	1	1040954
PRS-CS	Gout	2	1040954
PRS-CS	Gout	3	1040954
PRS-CS	Gout	4	1040954
PRS-CS	Inflammatory bowel disease	0	1040954
PRS-CS	Inflammatory bowel disease	1	1040954
PRS-CS	Inflammatory bowel disease	2	1040954
PRS-CS	Inflammatory bowel disease	3	1040954
PRS-CS	Inflammatory bowel disease	4	1040954
PRS-CS	Asthma	0	1040954
PRS-CS	Asthma	1	1040954
PRS-CS	Asthma	2	1040954
PRS-CS	Asthma	3	1040954
PRS-CS	Asthma	4	1040954
PRS-CS	All-cause dementia	0	1040954
PRS-CS	All-cause dementia	1	1040954
PRS-CS	All-cause dementia	2	1040954
PRS-CS	All-cause dementia	3	1040954
PRS-CS	All-cause dementia	4	1040954
PRS-CS	Alzheimer's disease	0	1040954
PRS-CS	Alzheimer's disease	1	1040954
PRS-CS	Alzheimer's disease	2	1040954
PRS-CS	Alzheimer's disease	3	1040954
PRS-CS	Alzheimer's disease	4	1040954
PRS-CS	Atrial fibrillation	0	1040954
PRS-CS	Atrial fibrillation	1	1040954
PRS-CS	Atrial fibrillation	2	1040954
PRS-CS	Atrial fibrillation	3	1040954
PRS-CS	Atrial fibrillation	4	1040954
PRS-CS	Breast cancer	0	1040954
PRS-CS	Breast cancer	1	1040954
PRS-CS	Breast cancer	2	1040954
PRS-CS	Breast cancer	3	1040954
PRS-CS	Breast cancer	4	1040954
PRS-CS	Colorectal cancer	0	1040954
PRS-CS	Colorectal cancer	1	1040954
PRS-CS	Colorectal cancer	2	1040954
PRS-CS	Colorectal cancer	3	1040954
PRS-CS	Colorectal cancer	4	1040954
PRS-CS	Coronary artery disease	0	1040954
PRS-CS	Coronary artery disease	1	1040954
PRS-CS	Coronary artery disease	2	1040954
PRS-CS	Coronary artery disease	3	1040954
PRS-CS	Coronary artery disease	4	1040954
PRS-CS	Type 2 diabetes	0	1040954
PRS-CS	Type 2 diabetes	1	1040954
PRS-CS	Type 2 diabetes	2	1040954
PRS-CS	Type 2 diabetes	3	1040954
PRS-CS	Type 2 diabetes	4	1040954
SBayesR	Rheumatoid arthritis	0	417384
SBayesR	Rheumatoid arthritis	1	418808
SBayesR	Rheumatoid arthritis	2	416115
SBayesR	Rheumatoid arthritis	3	418013
SBayesR	Rheumatoid arthritis	4	416834
SBayesR	Gout	0	429652
SBayesR	Inflammatory bowel disease	0	414923
SBayesR	Inflammatory bowel disease	1	416362
SBayesR	Inflammatory bowel disease	2	414412
SBayesR	Inflammatory bowel disease	3	414016
SBayesR	Inflammatory bowel disease	4	414961
SBayesR	Asthma	0	446362
SBayesR	Asthma	1	445527
SBayesR	Asthma	2	448112
SBayesR	Asthma	3	448500
SBayesR	Asthma	4	446444
SBayesR	All-cause dementia	0	410451
SBayesR	All-cause dementia	1	409291
SBayesR	All-cause dementia	2	412303
SBayesR	All-cause dementia	3	412143
SBayesR	All-cause dementia	4	409931
SBayesR	Atrial fibrillation	0	434814
SBayesR	Atrial fibrillation	1	435365
SBayesR	Atrial fibrillation	2	432666
SBayesR	Atrial fibrillation	3	434793
SBayesR	Atrial fibrillation	4	434540
SBayesR	Breast cancer	0	421617
SBayesR	Breast cancer	1	418635
SBayesR	Breast cancer	2	420778
SBayesR	Breast cancer	3	422572
SBayesR	Breast cancer	4	420479
SBayesR	Colorectal cancer	0	415901
SBayesR	Colorectal cancer	1	416294
SBayesR	Colorectal cancer	2	413417
SBayesR	Colorectal cancer	3	414821
SBayesR	Colorectal cancer	4	416694
SBayesR	Coronary artery disease	0	439667
SBayesR	Coronary artery disease	1	442012
SBayesR	Coronary artery disease	2	439289
SBayesR	Coronary artery disease	3	443513
SBayesR	Coronary artery disease	4	441496
SBayesR	Type 2 diabetes	0	457377
SBayesR	Type 2 diabetes	1	456493
SBayesR	Type 2 diabetes	2	456478
SBayesR	Type 2 diabetes	3	455190
SBayesR	Type 2 diabetes	4	456651
C+T	Rheumatoid arthritis	0	111289
C+T	Rheumatoid arthritis	1	177414
C+T	Rheumatoid arthritis	2	176117
C+T	Rheumatoid arthritis	3	177135
C+T	Rheumatoid arthritis	4	176257
C+T	Psoriasis	0	176591
C+T	Psoriasis	1	176396
C+T	Psoriasis	2	177688
C+T	Psoriasis	3	176639
C+T	Psoriasis	4	177858
C+T	Gout	0	181393
C+T	Gout	1	181677
C+T	Gout	2	180824
C+T	Gout	3	182486
C+T	Gout	4	181923
C+T	Inflammatory bowel disease	0	900
C+T	Inflammatory bowel disease	1	19326
C+T	Inflammatory bowel disease	2	174758
C+T	Inflammatory bowel disease	3	174933
C+T	Inflammatory bowel disease	4	137569
C+T	Asthma	0	147423
C+T	Asthma	1	147372
C+T	Asthma	2	148107
C+T	Asthma	3	118049
C+T	Asthma	4	117608
C+T	All-cause dementia	0	173290
C+T	All-cause dementia	1	135918
C+T	All-cause dementia	2	136682
C+T	All-cause dementia	3	136533
C+T	All-cause dementia	4	173265
C+T	Alzheimer's disease	0	170926
C+T	Alzheimer's disease	1	58683
C+T	Alzheimer's disease	2	171481
C+T	Alzheimer's disease	3	5
C+T	Alzheimer's disease	4	300
C+T	Atrial fibrillation	0	184434
C+T	Atrial fibrillation	1	144319
C+T	Atrial fibrillation	2	183884
C+T	Atrial fibrillation	3	184597
C+T	Atrial fibrillation	4	184866
C+T	Breast cancer	0	112541
C+T	Breast cancer	1	177822
C+T	Breast cancer	2	177879
C+T	Breast cancer	3	178787
C+T	Breast cancer	4	178725
C+T	Colorectal cancer	0	15833
C+T	Colorectal cancer	1	1500
C+T	Colorectal cancer	2	137462
C+T	Colorectal cancer	3	18927
C+T	Colorectal cancer	4	19235
C+T	Coronary artery disease	0	187048
C+T	Coronary artery disease	1	187646
C+T	Coronary artery disease	2	186885
C+T	Coronary artery disease	3	188373
C+T	Coronary artery disease	4	187649
C+T	Type 2 diabetes	0	195457
C+T	Type 2 diabetes	1	149945
C+T	Type 2 diabetes	2	150955
C+T	Type 2 diabetes	3	194070
C+T	Type 2 diabetes	4	119857

## Sheet: Supplementary Figure 5a
method	phenotype	cross validation	metric	stat
GenoBoost	Rheumatoid arthritis	0	Covariate-adjusted pseudo-$R^2$	0.0128517
GenoBoost	Rheumatoid arthritis	1	Covariate-adjusted pseudo-$R^2$	0.0130467
GenoBoost	Rheumatoid arthritis	2	Covariate-adjusted pseudo-$R^2$	0.0119079
GenoBoost	Rheumatoid arthritis	3	Covariate-adjusted pseudo-$R^2$	0.0138229
GenoBoost	Rheumatoid arthritis	4	Covariate-adjusted pseudo-$R^2$	0.0125758
GenoBoost	Psoriasis	0	Covariate-adjusted pseudo-$R^2$	0.042391
GenoBoost	Psoriasis	1	Covariate-adjusted pseudo-$R^2$	0.0456285
GenoBoost	Psoriasis	2	Covariate-adjusted pseudo-$R^2$	0.0421119
GenoBoost	Psoriasis	3	Covariate-adjusted pseudo-$R^2$	0.0442338
GenoBoost	Psoriasis	4	Covariate-adjusted pseudo-$R^2$	0.0435552
GenoBoost	Gout	0	Covariate-adjusted pseudo-$R^2$	0.0401001
GenoBoost	Gout	1	Covariate-adjusted pseudo-$R^2$	0.0411793
GenoBoost	Gout	2	Covariate-adjusted pseudo-$R^2$	0.0395126
GenoBoost	Gout	3	Covariate-adjusted pseudo-$R^2$	0.0396214
GenoBoost	Gout	4	Covariate-adjusted pseudo-$R^2$	0.0417153
GenoBoost	Inflammatory bowel disease	0	Covariate-adjusted pseudo-$R^2$	0.00624344
GenoBoost	Inflammatory bowel disease	1	Covariate-adjusted pseudo-$R^2$	0.00673285
GenoBoost	Inflammatory bowel disease	2	Covariate-adjusted pseudo-$R^2$	0.00795636
GenoBoost	Inflammatory bowel disease	3	Covariate-adjusted pseudo-$R^2$	0.00873738
GenoBoost	Inflammatory bowel disease	4	Covariate-adjusted pseudo-$R^2$	0.00871577
GenoBoost	Asthma	0	Covariate-adjusted pseudo-$R^2$	0.0331367
GenoBoost	Asthma	1	Covariate-adjusted pseudo-$R^2$	0.0301499
GenoBoost	Asthma	2	Covariate-adjusted pseudo-$R^2$	0.0297086
GenoBoost	Asthma	3	Covariate-adjusted pseudo-$R^2$	0.0307622
GenoBoost	Asthma	4	Covariate-adjusted pseudo-$R^2$	0.0319076
Non-additive GenoBoost	Rheumatoid arthritis	0	Covariate-adjusted pseudo-$R^2$	0.0128517
Non-additive GenoBoost	Rheumatoid arthritis	1	Covariate-adjusted pseudo-$R^2$	0.0130467
Non-additive GenoBoost	Rheumatoid arthritis	2	Covariate-adjusted pseudo-$R^2$	0.0122561
Non-additive GenoBoost	Rheumatoid arthritis	3	Covariate-adjusted pseudo-$R^2$	0.0138229
Non-additive GenoBoost	Rheumatoid arthritis	4	Covariate-adjusted pseudo-$R^2$	0.0125758
Non-additive GenoBoost	Psoriasis	0	Covariate-adjusted pseudo-$R^2$	0.042391
Non-additive GenoBoost	Psoriasis	1	Covariate-adjusted pseudo-$R^2$	0.0456285
Non-additive GenoBoost	Psoriasis	2	Covariate-adjusted pseudo-$R^2$	0.0421119
Non-additive GenoBoost	Psoriasis	3	Covariate-adjusted pseudo-$R^2$	0.0442338
Non-additive GenoBoost	Psoriasis	4	Covariate-adjusted pseudo-$R^2$	0.0435552
Non-additive GenoBoost	Gout	0	Covariate-adjusted pseudo-$R^2$	0.0393433
Non-additive GenoBoost	Gout	1	Covariate-adjusted pseudo-$R^2$	0.0389938
Non-additive GenoBoost	Gout	2	Covariate-adjusted pseudo-$R^2$	0.038204
Non-additive GenoBoost	Gout	3	Covariate-adjusted pseudo-$R^2$	0.0375842
Non-additive GenoBoost	Gout	4	Covariate-adjusted pseudo-$R^2$	0.0380952
Non-additive GenoBoost	Inflammatory bowel disease	0	Covariate-adjusted pseudo-$R^2$	0.00574386
Non-additive GenoBoost	Inflammatory bowel disease	1	Covariate-adjusted pseudo-$R^2$	0.00649859
Non-additive GenoBoost	Inflammatory bowel disease	2	Covariate-adjusted pseudo-$R^2$	0.00795636
Non-additive GenoBoost	Inflammatory bowel disease	3	Covariate-adjusted pseudo-$R^2$	0.00873738
Non-additive GenoBoost	Inflammatory bowel disease	4	Covariate-adjusted pseudo-$R^2$	0.0066845
Non-additive GenoBoost	Asthma	0	Covariate-adjusted pseudo-$R^2$	0.0306295
Non-additive GenoBoost	Asthma	1	Covariate-adjusted pseudo-$R^2$	0.0298952
Non-additive GenoBoost	Asthma	2	Covariate-adjusted pseudo-$R^2$	0.0280087
Non-additive GenoBoost	Asthma	3	Covariate-adjusted pseudo-$R^2$	0.0288473
Non-additive GenoBoost	Asthma	4	Covariate-adjusted pseudo-$R^2$	0.0299232
Additive GenoBoost	Rheumatoid arthritis	0	Covariate-adjusted pseudo-$R^2$	0.0118125
Additive GenoBoost	Rheumatoid arthritis	1	Covariate-adjusted pseudo-$R^2$	0.0101536
Additive GenoBoost	Rheumatoid arthritis	2	Covariate-adjusted pseudo-$R^2$	0.0119079
Additive GenoBoost	Rheumatoid arthritis	3	Covariate-adjusted pseudo-$R^2$	0.0122756
Additive GenoBoost	Rheumatoid arthritis	4	Covariate-adjusted pseudo-$R^2$	0.0124134
Additive GenoBoost	Psoriasis	0	Covariate-adjusted pseudo-$R^2$	0.0412565
Additive GenoBoost	Psoriasis	1	Covariate-adjusted pseudo-$R^2$	0.0428024
Additive GenoBoost	Psoriasis	2	Covariate-adjusted pseudo-$R^2$	0.041095
Additive GenoBoost	Psoriasis	3	Covariate-adjusted pseudo-$R^2$	0.0425093
Additive GenoBoost	Psoriasis	4	Covariate-adjusted pseudo-$R^2$	0.0431663
Additive GenoBoost	Gout	0	Covariate-adjusted pseudo-$R^2$	0.0401001
Additive GenoBoost	Gout	1	Covariate-adjusted pseudo-$R^2$	0.0411793
Additive GenoBoost	Gout	2	Covariate-adjusted pseudo-$R^2$	0.0395126
Additive GenoBoost	Gout	3	Covariate-adjusted pseudo-$R^2$	0.0396214
Additive GenoBoost	Gout	4	Covariate-adjusted pseudo-$R^2$	0.0417153
Additive GenoBoost	Inflammatory bowel disease	0	Covariate-adjusted pseudo-$R^2$	0.00624344
Additive GenoBoost	Inflammatory bowel disease	1	Covariate-adjusted pseudo-$R^2$	0.00673285
Additive GenoBoost	Inflammatory bowel disease	2	Covariate-adjusted pseudo-$R^2$	0.00799756
Additive GenoBoost	Inflammatory bowel disease	3	Covariate-adjusted pseudo-$R^2$	0.00943852
Additive GenoBoost	Inflammatory bowel disease	4	Covariate-adjusted pseudo-$R^2$	0.00871577
Additive GenoBoost	Asthma	0	Covariate-adjusted pseudo-$R^2$	0.0331367
Additive GenoBoost	Asthma	1	Covariate-adjusted pseudo-$R^2$	0.0301499
Additive GenoBoost	Asthma	2	Covariate-adjusted pseudo-$R^2$	0.0297086
Additive GenoBoost	Asthma	3	Covariate-adjusted pseudo-$R^2$	0.0307622
Additive GenoBoost	Asthma	4	Covariate-adjusted pseudo-$R^2$	0.0319076
snpnet	Rheumatoid arthritis	0	Covariate-adjusted pseudo-$R^2$	0.0115178
snpnet	Rheumatoid arthritis	1	Covariate-adjusted pseudo-$R^2$	0.0104878
snpnet	Rheumatoid arthritis	2	Covariate-adjusted pseudo-$R^2$	0.0107313
snpnet	Rheumatoid arthritis	3	Covariate-adjusted pseudo-$R^2$	0.011286
snpnet	Rheumatoid arthritis	4	Covariate-adjusted pseudo-$R^2$	0.0114236
snpnet	Psoriasis	0	Covariate-adjusted pseudo-$R^2$	0.0407376
snpnet	Psoriasis	1	Covariate-adjusted pseudo-$R^2$	0.0433013
snpnet	Psoriasis	2	Covariate-adjusted pseudo-$R^2$	0.0413522
snpnet	Psoriasis	3	Covariate-adjusted pseudo-$R^2$	0.0416901
snpnet	Psoriasis	4	Covariate-adjusted pseudo-$R^2$	0.0425689
snpnet	Gout	0	Covariate-adjusted pseudo-$R^2$	0.0375869
snpnet	Gout	1	Covariate-adjusted pseudo-$R^2$	0.0394122
snpnet	Gout	2	Covariate-adjusted pseudo-$R^2$	0.0391426
snpnet	Gout	3	Covariate-adjusted pseudo-$R^2$	0.0391059
snpnet	Gout	4	Covariate-adjusted pseudo-$R^2$	0.0403254
snpnet	Inflammatory bowel disease	0	Covariate-adjusted pseudo-$R^2$	0.00580123
snpnet	Inflammatory bowel disease	1	Covariate-adjusted pseudo-$R^2$	0.004663
snpnet	Inflammatory bowel disease	2	Covariate-adjusted pseudo-$R^2$	0.00615082
snpnet	Inflammatory bowel disease	3	Covariate-adjusted pseudo-$R^2$	0.00588287
snpnet	Inflammatory bowel disease	4	Covariate-adjusted pseudo-$R^2$	0.0086608
snpnet	Asthma	0	Covariate-adjusted pseudo-$R^2$	0.0314284
snpnet	Asthma	1	Covariate-adjusted pseudo-$R^2$	0.0282376
snpnet	Asthma	2	Covariate-adjusted pseudo-$R^2$	0.029163
snpnet	Asthma	3	Covariate-adjusted pseudo-$R^2$	0.0295313
snpnet	Asthma	4	Covariate-adjusted pseudo-$R^2$	0.0292555
lassosum	Rheumatoid arthritis	0	Covariate-adjusted pseudo-$R^2$	0.00844023
lassosum	Rheumatoid arthritis	1	Covariate-adjusted pseudo-$R^2$	0.0117625
lassosum	Rheumatoid arthritis	2	Covariate-adjusted pseudo-$R^2$	0.00939209
lassosum	Rheumatoid arthritis	3	Covariate-adjusted pseudo-$R^2$	0.00916344
lassosum	Rheumatoid arthritis	4	Covariate-adjusted pseudo-$R^2$	0.011367
lassosum	Psoriasis	0	Covariate-adjusted pseudo-$R^2$	0.0355593
lassosum	Psoriasis	1	Covariate-adjusted pseudo-$R^2$	0.0355403
lassosum	Psoriasis	2	Covariate-adjusted pseudo-$R^2$	0.0338528
lassosum	Psoriasis	3	Covariate-adjusted pseudo-$R^2$	0.0358431
lassosum	Psoriasis	4	Covariate-adjusted pseudo-$R^2$	0.0354272
lassosum	Gout	0	Covariate-adjusted pseudo-$R^2$	0.0386964
lassosum	Gout	1	Covariate-adjusted pseudo-$R^2$	0.0396663
lassosum	Gout	2	Covariate-adjusted pseudo-$R^2$	0.0378118
lassosum	Gout	3	Covariate-adjusted pseudo-$R^2$	0.0363848
lassosum	Gout	4	Covariate-adjusted pseudo-$R^2$	0.0408489
lassosum	Inflammatory bowel disease	0	Covariate-adjusted pseudo-$R^2$	0.00836193
lassosum	Inflammatory bowel disease	1	Covariate-adjusted pseudo-$R^2$	0.00529282
lassosum	Inflammatory bowel disease	2	Covariate-adjusted pseudo-$R^2$	0.0081012
lassosum	Inflammatory bowel disease	3	Covariate-adjusted pseudo-$R^2$	0.00768016
lassosum	Inflammatory bowel disease	4	Covariate-adjusted pseudo-$R^2$	0.00778364
lassosum	Asthma	0	Covariate-adjusted pseudo-$R^2$	0.0277664
lassosum	Asthma	1	Covariate-adjusted pseudo-$R^2$	0.0265391
lassosum	Asthma	2	Covariate-adjusted pseudo-$R^2$	0.0284957
lassosum	Asthma	3	Covariate-adjusted pseudo-$R^2$	0.027481
lassosum	Asthma	4	Covariate-adjusted pseudo-$R^2$	0.0254552
LDpred	Rheumatoid arthritis	0	Covariate-adjusted pseudo-$R^2$	0.00670338
LDpred	Rheumatoid arthritis	1	Covariate-adjusted pseudo-$R^2$	0.00847659
LDpred	Rheumatoid arthritis	2	Covariate-adjusted pseudo-$R^2$	0.00677867
LDpred	Rheumatoid arthritis	3	Covariate-adjusted pseudo-$R^2$	0.0082136
LDpred	Rheumatoid arthritis	4	Covariate-adjusted pseudo-$R^2$	0.00801066
LDpred	Psoriasis	0	Covariate-adjusted pseudo-$R^2$	0.0286623
LDpred	Psoriasis	1	Covariate-adjusted pseudo-$R^2$	0.0311668
LDpred	Psoriasis	2	Covariate-adjusted pseudo-$R^2$	0.0282781
LDpred	Psoriasis	3	Covariate-adjusted pseudo-$R^2$	0.0287298
LDpred	Psoriasis	4	Covariate-adjusted pseudo-$R^2$	0.0297669
LDpred	Gout	0	Covariate-adjusted pseudo-$R^2$	0.0388044
LDpred	Gout	1	Covariate-adjusted pseudo-$R^2$	0.0268335
LDpred	Gout	2	Covariate-adjusted pseudo-$R^2$	0.0396082
LDpred	Gout	3	Covariate-adjusted pseudo-$R^2$	0.0343002
LDpred	Gout	4	Covariate-adjusted pseudo-$R^2$	0.0383721
LDpred	Inflammatory bowel disease	0	Covariate-adjusted pseudo-$R^2$	0.0100977
LDpred	Inflammatory bowel disease	1	Covariate-adjusted pseudo-$R^2$	0.00565683
LDpred	Inflammatory bowel disease	2	Covariate-adjusted pseudo-$R^2$	0.00853176
LDpred	Inflammatory bowel disease	3	Covariate-adjusted pseudo-$R^2$	0.00698673
LDpred	Inflammatory bowel disease	4	Covariate-adjusted pseudo-$R^2$	0.0062734
LDpred	Asthma	0	Covariate-adjusted pseudo-$R^2$	0.0183493
LDpred	Asthma	1	Covariate-adjusted pseudo-$R^2$	0.0179036
LDpred	Asthma	2	Covariate-adjusted pseudo-$R^2$	0.0192678
LDpred	Asthma	3	Covariate-adjusted pseudo-$R^2$	0.0184352
LDpred	Asthma	4	Covariate-adjusted pseudo-$R^2$	0.0176326
PRS-CS	Rheumatoid arthritis	0	Covariate-adjusted pseudo-$R^2$	0.00712362
PRS-CS	Rheumatoid arthritis	1	Covariate-adjusted pseudo-$R^2$	0.00900025
PRS-CS	Rheumatoid arthritis	2	Covariate-adjusted pseudo-$R^2$	0.00883172
PRS-CS	Rheumatoid arthritis	3	Covariate-adjusted pseudo-$R^2$	0.00783626
PRS-CS	Rheumatoid arthritis	4	Covariate-adjusted pseudo-$R^2$	0.00798968
PRS-CS	Psoriasis	0	Covariate-adjusted pseudo-$R^2$	0.0350656
PRS-CS	Psoriasis	1	Covariate-adjusted pseudo-$R^2$	0.0347079
PRS-CS	Psoriasis	2	Covariate-adjusted pseudo-$R^2$	0.0327132
PRS-CS	Psoriasis	3	Covariate-adjusted pseudo-$R^2$	0.0343392
PRS-CS	Psoriasis	4	Covariate-adjusted pseudo-$R^2$	0.0332799
PRS-CS	Gout	0	Covariate-adjusted pseudo-$R^2$	0.0338349
PRS-CS	Gout	1	Covariate-adjusted pseudo-$R^2$	0.0314155
PRS-CS	Gout	2	Covariate-adjusted pseudo-$R^2$	0.0331797
PRS-CS	Gout	3	Covariate-adjusted pseudo-$R^2$	0.028825
PRS-CS	Gout	4	Covariate-adjusted pseudo-$R^2$	0.0345883
PRS-CS	Inflammatory bowel disease	0	Covariate-adjusted pseudo-$R^2$	0.0085707
PRS-CS	Inflammatory bowel disease	1	Covariate-adjusted pseudo-$R^2$	0.00445128
PRS-CS	Inflammatory bowel disease	2	Covariate-adjusted pseudo-$R^2$	0.00616227
PRS-CS	Inflammatory bowel disease	3	Covariate-adjusted pseudo-$R^2$	0.00513384
PRS-CS	Inflammatory bowel disease	4	Covariate-adjusted pseudo-$R^2$	0.00551333
PRS-CS	Asthma	0	Covariate-adjusted pseudo-$R^2$	0.0282814
PRS-CS	Asthma	1	Covariate-adjusted pseudo-$R^2$	0.0272993
PRS-CS	Asthma	2	Covariate-adjusted pseudo-$R^2$	0.02939
PRS-CS	Asthma	3	Covariate-adjusted pseudo-$R^2$	0.0272708
PRS-CS	Asthma	4	Covariate-adjusted pseudo-$R^2$	0.0263349
SBayesR	Rheumatoid arthritis	0	Covariate-adjusted pseudo-$R^2$	0.00120559
SBayesR	Rheumatoid arthritis	1	Covariate-adjusted pseudo-$R^2$	0.00292756
SBayesR	Rheumatoid arthritis	2	Covariate-adjusted pseudo-$R^2$	0.00157656
SBayesR	Rheumatoid arthritis	3	Covariate-adjusted pseudo-$R^2$	0.00192998
SBayesR	Rheumatoid arthritis	4	Covariate-adjusted pseudo-$R^2$	0.00234812
SBayesR	Gout	0	Covariate-adjusted pseudo-$R^2$	0.0130654
SBayesR	Inflammatory bowel disease	0	Covariate-adjusted pseudo-$R^2$	0.00504467
SBayesR	Inflammatory bowel disease	1	Covariate-adjusted pseudo-$R^2$	0.00137268
SBayesR	Inflammatory bowel disease	2	Covariate-adjusted pseudo-$R^2$	0.00324813
SBayesR	Inflammatory bowel disease	3	Covariate-adjusted pseudo-$R^2$	0.00210902
SBayesR	Inflammatory bowel disease	4	Covariate-adjusted pseudo-$R^2$	0.00176327
SBayesR	Asthma	0	Covariate-adjusted pseudo-$R^2$	0.0224716
SBayesR	Asthma	1	Covariate-adjusted pseudo-$R^2$	0.0206727
SBayesR	Asthma	2	Covariate-adjusted pseudo-$R^2$	0.0209193
SBayesR	Asthma	3	Covariate-adjusted pseudo-$R^2$	0.0215824
SBayesR	Asthma	4	Covariate-adjusted pseudo-$R^2$	0.0212329
C+T	Rheumatoid arthritis	0	Covariate-adjusted pseudo-$R^2$	0.004298
C+T	Rheumatoid arthritis	1	Covariate-adjusted pseudo-$R^2$	0.00675896
C+T	Rheumatoid arthritis	2	Covariate-adjusted pseudo-$R^2$	0.00574915
C+T	Rheumatoid arthritis	3	Covariate-adjusted pseudo-$R^2$	0.00599976
C+T	Rheumatoid arthritis	4	Covariate-adjusted pseudo-$R^2$	0.00631006
C+T	Psoriasis	0	Covariate-adjusted pseudo-$R^2$	0.0330274
C+T	Psoriasis	1	Covariate-adjusted pseudo-$R^2$	0.031052
C+T	Psoriasis	2	Covariate-adjusted pseudo-$R^2$	0.0282386
C+T	Psoriasis	3	Covariate-adjusted pseudo-$R^2$	0.0285908
C+T	Psoriasis	4	Covariate-adjusted pseudo-$R^2$	0.0275161
C+T	Gout	0	Covariate-adjusted pseudo-$R^2$	0.0173549
C+T	Gout	1	Covariate-adjusted pseudo-$R^2$	0.015481
C+T	Gout	2	Covariate-adjusted pseudo-$R^2$	0.0164281
C+T	Gout	3	Covariate-adjusted pseudo-$R^2$	0.0145022
C+T	Gout	4	Covariate-adjusted pseudo-$R^2$	0.0169166
C+T	Inflammatory bowel disease	0	Covariate-adjusted pseudo-$R^2$	0.00540284
C+T	Inflammatory bowel disease	1	Covariate-adjusted pseudo-$R^2$	0.00202311
C+T	Inflammatory bowel disease	2	Covariate-adjusted pseudo-$R^2$	0.00454225
C+T	Inflammatory bowel disease	3	Covariate-adjusted pseudo-$R^2$	0.00316091
C+T	Inflammatory bowel disease	4	Covariate-adjusted pseudo-$R^2$	0.00282292
C+T	Asthma	0	Covariate-adjusted pseudo-$R^2$	0.020156
C+T	Asthma	1	Covariate-adjusted pseudo-$R^2$	0.0197679
C+T	Asthma	2	Covariate-adjusted pseudo-$R^2$	0.0199972
C+T	Asthma	3	Covariate-adjusted pseudo-$R^2$	0.0205899
C+T	Asthma	4	Covariate-adjusted pseudo-$R^2$	0.0202559
GenoBoost without Chr6	Rheumatoid arthritis	0	Covariate-adjusted pseudo-$R^2$	0.000665422
GenoBoost without Chr6	Rheumatoid arthritis	1	Covariate-adjusted pseudo-$R^2$	-0.000717583
GenoBoost without Chr6	Rheumatoid arthritis	2	Covariate-adjusted pseudo-$R^2$	0.000842562
GenoBoost without Chr6	Rheumatoid arthritis	3	Covariate-adjusted pseudo-$R^2$	0.000711951
GenoBoost without Chr6	Rheumatoid arthritis	4	Covariate-adjusted pseudo-$R^2$	0.000514075
GenoBoost without Chr6	Psoriasis	0	Covariate-adjusted pseudo-$R^2$	0.00458054
GenoBoost without Chr6	Psoriasis	1	Covariate-adjusted pseudo-$R^2$	0.00707478
GenoBoost without Chr6	Psoriasis	2	Covariate-adjusted pseudo-$R^2$	0.00604093
GenoBoost without Chr6	Psoriasis	3	Covariate-adjusted pseudo-$R^2$	0.00758183
GenoBoost without Chr6	Psoriasis	4	Covariate-adjusted pseudo-$R^2$	0.00785518
GenoBoost without Chr6	Gout	0	Covariate-adjusted pseudo-$R^2$	0.0382138
GenoBoost without Chr6	Gout	1	Covariate-adjusted pseudo-$R^2$	0.0381213
GenoBoost without Chr6	Gout	2	Covariate-adjusted pseudo-$R^2$	0.0365612
GenoBoost without Chr6	Gout	3	Covariate-adjusted pseudo-$R^2$	0.0362948
GenoBoost without Chr6	Gout	4	Covariate-adjusted pseudo-$R^2$	0.0384725
GenoBoost without Chr6	Inflammatory bowel disease	0	Covariate-adjusted pseudo-$R^2$	0.00282293
GenoBoost without Chr6	Inflammatory bowel disease	1	Covariate-adjusted pseudo-$R^2$	0.00283847
GenoBoost without Chr6	Inflammatory bowel disease	2	Covariate-adjusted pseudo-$R^2$	0.00433796
GenoBoost without Chr6	Inflammatory bowel disease	3	Covariate-adjusted pseudo-$R^2$	0.00359571
GenoBoost without Chr6	Inflammatory bowel disease	4	Covariate-adjusted pseudo-$R^2$	0.00479279
GenoBoost without Chr6	Asthma	0	Covariate-adjusted pseudo-$R^2$	0.0272762
GenoBoost without Chr6	Asthma	1	Covariate-adjusted pseudo-$R^2$	0.0233792
GenoBoost without Chr6	Asthma	2	Covariate-adjusted pseudo-$R^2$	0.0229724
GenoBoost without Chr6	Asthma	3	Covariate-adjusted pseudo-$R^2$	0.0239787
GenoBoost without Chr6	Asthma	4	Covariate-adjusted pseudo-$R^2$	0.0249218
Non-additive GenoBoost without Chr6	Rheumatoid arthritis	0	Covariate-adjusted pseudo-$R^2$	0.000665422
Non-additive GenoBoost without Chr6	Rheumatoid arthritis	1	Covariate-adjusted pseudo-$R^2$	0.000318727
Non-additive GenoBoost without Chr6	Rheumatoid arthritis	2	Covariate-adjusted pseudo-$R^2$	0.000768
Non-additive GenoBoost without Chr6	Rheumatoid arthritis	3	Covariate-adjusted pseudo-$R^2$	0.000711951
Non-additive GenoBoost without Chr6	Rheumatoid arthritis	4	Covariate-adjusted pseudo-$R^2$	0.000578642
Non-additive GenoBoost without Chr6	Psoriasis	0	Covariate-adjusted pseudo-$R^2$	0.00458054
Non-additive GenoBoost without Chr6	Psoriasis	1	Covariate-adjusted pseudo-$R^2$	0.00707478
Non-additive GenoBoost without Chr6	Psoriasis	2	Covariate-adjusted pseudo-$R^2$	0.00538189
Non-additive GenoBoost without Chr6	Psoriasis	3	Covariate-adjusted pseudo-$R^2$	0.00661797
Non-additive GenoBoost without Chr6	Psoriasis	4	Covariate-adjusted pseudo-$R^2$	0.00650847
Non-additive GenoBoost without Chr6	Gout	0	Covariate-adjusted pseudo-$R^2$	0.0371888
Non-additive GenoBoost without Chr6	Gout	1	Covariate-adjusted pseudo-$R^2$	0.0370414
Non-additive GenoBoost without Chr6	Gout	2	Covariate-adjusted pseudo-$R^2$	0.0368651
Non-additive GenoBoost without Chr6	Gout	3	Covariate-adjusted pseudo-$R^2$	0.0362948
Non-additive GenoBoost without Chr6	Gout	4	Covariate-adjusted pseudo-$R^2$	0.0362293
Non-additive GenoBoost without Chr6	Inflammatory bowel disease	0	Covariate-adjusted pseudo-$R^2$	0.00194714
Non-additive GenoBoost without Chr6	Inflammatory bowel disease	1	Covariate-adjusted pseudo-$R^2$	0.00283847
Non-additive GenoBoost without Chr6	Inflammatory bowel disease	2	Covariate-adjusted pseudo-$R^2$	0.00433796
Non-additive GenoBoost without Chr6	Inflammatory bowel disease	3	Covariate-adjusted pseudo-$R^2$	0.00359571
Non-additive GenoBoost without Chr6	Inflammatory bowel disease	4	Covariate-adjusted pseudo-$R^2$	0.00428372
Non-additive GenoBoost without Chr6	Asthma	0	Covariate-adjusted pseudo-$R^2$	0.0245525
Non-additive GenoBoost without Chr6	Asthma	1	Covariate-adjusted pseudo-$R^2$	0.0233937
Non-additive GenoBoost without Chr6	Asthma	2	Covariate-adjusted pseudo-$R^2$	0.021993
Non-additive GenoBoost without Chr6	Asthma	3	Covariate-adjusted pseudo-$R^2$	0.0221258
Non-additive GenoBoost without Chr6	Asthma	4	Covariate-adjusted pseudo-$R^2$	0.0235367
Additive GenoBoost without Chr6	Rheumatoid arthritis	0	Covariate-adjusted pseudo-$R^2$	0.000476395
Additive GenoBoost without Chr6	Rheumatoid arthritis	1	Covariate-adjusted pseudo-$R^2$	-0.000717583
Additive GenoBoost without Chr6	Rheumatoid arthritis	2	Covariate-adjusted pseudo-$R^2$	0.000842562
Additive GenoBoost without Chr6	Rheumatoid arthritis	3	Covariate-adjusted pseudo-$R^2$	0.000442768
Additive GenoBoost without Chr6	Rheumatoid arthritis	4	Covariate-adjusted pseudo-$R^2$	0.000514075
Additive GenoBoost without Chr6	Psoriasis	0	Covariate-adjusted pseudo-$R^2$	0.00567512
Additive GenoBoost without Chr6	Psoriasis	1	Covariate-adjusted pseudo-$R^2$	0.00634698
Additive GenoBoost without Chr6	Psoriasis	2	Covariate-adjusted pseudo-$R^2$	0.00604093
Additive GenoBoost without Chr6	Psoriasis	3	Covariate-adjusted pseudo-$R^2$	0.00758183
Additive GenoBoost without Chr6	Psoriasis	4	Covariate-adjusted pseudo-$R^2$	0.00785518
Additive GenoBoost without Chr6	Gout	0	Covariate-adjusted pseudo-$R^2$	0.0382138
Additive GenoBoost without Chr6	Gout	1	Covariate-adjusted pseudo-$R^2$	0.0381213
Additive GenoBoost without Chr6	Gout	2	Covariate-adjusted pseudo-$R^2$	0.0365612
Additive GenoBoost without Chr6	Gout	3	Covariate-adjusted pseudo-$R^2$	0.0376332
Additive GenoBoost without Chr6	Gout	4	Covariate-adjusted pseudo-$R^2$	0.0384725
Additive GenoBoost without Chr6	Inflammatory bowel disease	0	Covariate-adjusted pseudo-$R^2$	0.00282293
Additive GenoBoost without Chr6	Inflammatory bowel disease	1	Covariate-adjusted pseudo-$R^2$	0.00413205
Additive GenoBoost without Chr6	Inflammatory bowel disease	2	Covariate-adjusted pseudo-$R^2$	0.00356148
Additive GenoBoost without Chr6	Inflammatory bowel disease	3	Covariate-adjusted pseudo-$R^2$	0.0050843
Additive GenoBoost without Chr6	Inflammatory bowel disease	4	Covariate-adjusted pseudo-$R^2$	0.00479279
Additive GenoBoost without Chr6	Asthma	0	Covariate-adjusted pseudo-$R^2$	0.0272762
Additive GenoBoost without Chr6	Asthma	1	Covariate-adjusted pseudo-$R^2$	0.0233792
Additive GenoBoost without Chr6	Asthma	2	Covariate-adjusted pseudo-$R^2$	0.0229724
Additive GenoBoost without Chr6	Asthma	3	Covariate-adjusted pseudo-$R^2$	0.0239787
Additive GenoBoost without Chr6	Asthma	4	Covariate-adjusted pseudo-$R^2$	0.0249218
snpnet without Chr6	Rheumatoid arthritis	0	Covariate-adjusted pseudo-$R^2$	0.000268961
snpnet without Chr6	Rheumatoid arthritis	1	Covariate-adjusted pseudo-$R^2$	-0.00110958
snpnet without Chr6	Rheumatoid arthritis	2	Covariate-adjusted pseudo-$R^2$	-0.000124509
snpnet without Chr6	Rheumatoid arthritis	3	Covariate-adjusted pseudo-$R^2$	-5.13469e-05
snpnet without Chr6	Rheumatoid arthritis	4	Covariate-adjusted pseudo-$R^2$	-2.68689e-05
snpnet without Chr6	Psoriasis	0	Covariate-adjusted pseudo-$R^2$	0.00525436
snpnet without Chr6	Psoriasis	1	Covariate-adjusted pseudo-$R^2$	0.00727964
snpnet without Chr6	Psoriasis	2	Covariate-adjusted pseudo-$R^2$	0.00563537
snpnet without Chr6	Psoriasis	3	Covariate-adjusted pseudo-$R^2$	0.00644346
snpnet without Chr6	Psoriasis	4	Covariate-adjusted pseudo-$R^2$	0.00752184
snpnet without Chr6	Gout	0	Covariate-adjusted pseudo-$R^2$	0.0357753
snpnet without Chr6	Gout	1	Covariate-adjusted pseudo-$R^2$	0.0369725
snpnet without Chr6	Gout	2	Covariate-adjusted pseudo-$R^2$	0.036441
snpnet without Chr6	Gout	3	Covariate-adjusted pseudo-$R^2$	0.0369934
snpnet without Chr6	Gout	4	Covariate-adjusted pseudo-$R^2$	0.0377532
snpnet without Chr6	Inflammatory bowel disease	0	Covariate-adjusted pseudo-$R^2$	0.00336813
snpnet without Chr6	Inflammatory bowel disease	1	Covariate-adjusted pseudo-$R^2$	0.00329584
snpnet without Chr6	Inflammatory bowel disease	2	Covariate-adjusted pseudo-$R^2$	0.0031339
snpnet without Chr6	Inflammatory bowel disease	3	Covariate-adjusted pseudo-$R^2$	0.00415382
snpnet without Chr6	Inflammatory bowel disease	4	Covariate-adjusted pseudo-$R^2$	0.0057602
snpnet without Chr6	Asthma	0	Covariate-adjusted pseudo-$R^2$	0.0259695
snpnet without Chr6	Asthma	1	Covariate-adjusted pseudo-$R^2$	0.0222771
snpnet without Chr6	Asthma	2	Covariate-adjusted pseudo-$R^2$	0.0230033
snpnet without Chr6	Asthma	3	Covariate-adjusted pseudo-$R^2$	0.0237825
snpnet without Chr6	Asthma	4	Covariate-adjusted pseudo-$R^2$	0.0233142
lassosum without Chr6	Rheumatoid arthritis	0	Covariate-adjusted pseudo-$R^2$	-0.00185093
lassosum without Chr6	Rheumatoid arthritis	1	Covariate-adjusted pseudo-$R^2$	0.000960784
lassosum without Chr6	Rheumatoid arthritis	2	Covariate-adjusted pseudo-$R^2$	-0.000489037
lassosum without Chr6	Rheumatoid arthritis	3	Covariate-adjusted pseudo-$R^2$	0.000349017
lassosum without Chr6	Rheumatoid arthritis	4	Covariate-adjusted pseudo-$R^2$	0.000491843
lassosum without Chr6	Psoriasis	0	Covariate-adjusted pseudo-$R^2$	0.00436419
lassosum without Chr6	Psoriasis	1	Covariate-adjusted pseudo-$R^2$	0.00456778
lassosum without Chr6	Psoriasis	2	Covariate-adjusted pseudo-$R^2$	0.00271458
lassosum without Chr6	Psoriasis	3	Covariate-adjusted pseudo-$R^2$	0.00478366
lassosum without Chr6	Psoriasis	4	Covariate-adjusted pseudo-$R^2$	0.00423876
lassosum without Chr6	Gout	0	Covariate-adjusted pseudo-$R^2$	0.0365806
lassosum without Chr6	Gout	1	Covariate-adjusted pseudo-$R^2$	0.0367142
lassosum without Chr6	Gout	2	Covariate-adjusted pseudo-$R^2$	0.0349883
lassosum without Chr6	Gout	3	Covariate-adjusted pseudo-$R^2$	0.0339219
lassosum without Chr6	Gout	4	Covariate-adjusted pseudo-$R^2$	0.0354099
lassosum without Chr6	Inflammatory bowel disease	0	Covariate-adjusted pseudo-$R^2$	0.00398282
lassosum without Chr6	Inflammatory bowel disease	1	Covariate-adjusted pseudo-$R^2$	0.00319757
lassosum without Chr6	Inflammatory bowel disease	2	Covariate-adjusted pseudo-$R^2$	0.00362713
lassosum without Chr6	Inflammatory bowel disease	3	Covariate-adjusted pseudo-$R^2$	0.00411746
lassosum without Chr6	Inflammatory bowel disease	4	Covariate-adjusted pseudo-$R^2$	0.00270779
lassosum without Chr6	Asthma	0	Covariate-adjusted pseudo-$R^2$	0.027449
lassosum without Chr6	Asthma	1	Covariate-adjusted pseudo-$R^2$	0.02501
lassosum without Chr6	Asthma	2	Covariate-adjusted pseudo-$R^2$	0.025036
lassosum without Chr6	Asthma	3	Covariate-adjusted pseudo-$R^2$	0.0266195
lassosum without Chr6	Asthma	4	Covariate-adjusted pseudo-$R^2$	0.0249256
LDpred without Chr6	Rheumatoid arthritis	0	Covariate-adjusted pseudo-$R^2$	-0.000667247
LDpred without Chr6	Rheumatoid arthritis	1	Covariate-adjusted pseudo-$R^2$	0.00122747
LDpred without Chr6	Rheumatoid arthritis	2	Covariate-adjusted pseudo-$R^2$	-0.000583775
LDpred without Chr6	Rheumatoid arthritis	3	Covariate-adjusted pseudo-$R^2$	0.000754585
LDpred without Chr6	Rheumatoid arthritis	4	Covariate-adjusted pseudo-$R^2$	0.00108257
LDpred without Chr6	Psoriasis	0	Covariate-adjusted pseudo-$R^2$	0.00143223
LDpred without Chr6	Psoriasis	1	Covariate-adjusted pseudo-$R^2$	0.00021314
LDpred without Chr6	Psoriasis	2	Covariate-adjusted pseudo-$R^2$	-2.94945e-05
LDpred without Chr6	Psoriasis	3	Covariate-adjusted pseudo-$R^2$	0.000762669
LDpred without Chr6	Psoriasis	4	Covariate-adjusted pseudo-$R^2$	0.00037104
LDpred without Chr6	Gout	0	Covariate-adjusted pseudo-$R^2$	0.0370122
LDpred without Chr6	Gout	1	Covariate-adjusted pseudo-$R^2$	0.0268048
LDpred without Chr6	Gout	2	Covariate-adjusted pseudo-$R^2$	0.0370571
LDpred without Chr6	Gout	3	Covariate-adjusted pseudo-$R^2$	0.0322696
LDpred without Chr6	Gout	4	Covariate-adjusted pseudo-$R^2$	0.0362565
LDpred without Chr6	Inflammatory bowel disease	0	Covariate-adjusted pseudo-$R^2$	0.00639011
LDpred without Chr6	Inflammatory bowel disease	1	Covariate-adjusted pseudo-$R^2$	0.00300676
LDpred without Chr6	Inflammatory bowel disease	2	Covariate-adjusted pseudo-$R^2$	0.00408437
LDpred without Chr6	Inflammatory bowel disease	3	Covariate-adjusted pseudo-$R^2$	0.00411571
LDpred without Chr6	Inflammatory bowel disease	4	Covariate-adjusted pseudo-$R^2$	0.00342793
LDpred without Chr6	Asthma	0	Covariate-adjusted pseudo-$R^2$	0.019681
LDpred without Chr6	Asthma	1	Covariate-adjusted pseudo-$R^2$	0.0178388
LDpred without Chr6	Asthma	2	Covariate-adjusted pseudo-$R^2$	0.0194032
LDpred without Chr6	Asthma	3	Covariate-adjusted pseudo-$R^2$	0.0194779
LDpred without Chr6	Asthma	4	Covariate-adjusted pseudo-$R^2$	0.0203467
PRS-CS without Chr6	Rheumatoid arthritis	0	Covariate-adjusted pseudo-$R^2$	-0.00148014
PRS-CS without Chr6	Rheumatoid arthritis	1	Covariate-adjusted pseudo-$R^2$	-0.00034674
PRS-CS without Chr6	Rheumatoid arthritis	2	Covariate-adjusted pseudo-$R^2$	-0.000303363
PRS-CS without Chr6	Rheumatoid arthritis	3	Covariate-adjusted pseudo-$R^2$	-0.000917379
PRS-CS without Chr6	Rheumatoid arthritis	4	Covariate-adjusted pseudo-$R^2$	-0.000336059
PRS-CS without Chr6	Psoriasis	0	Covariate-adjusted pseudo-$R^2$	0.00502649
PRS-CS without Chr6	Psoriasis	1	Covariate-adjusted pseudo-$R^2$	0.00455217
PRS-CS without Chr6	Psoriasis	2	Covariate-adjusted pseudo-$R^2$	0.00281449
PRS-CS without Chr6	Psoriasis	3	Covariate-adjusted pseudo-$R^2$	0.00417387
PRS-CS without Chr6	Psoriasis	4	Covariate-adjusted pseudo-$R^2$	0.00357705
PRS-CS without Chr6	Gout	0	Covariate-adjusted pseudo-$R^2$	0.0321097
PRS-CS without Chr6	Gout	1	Covariate-adjusted pseudo-$R^2$	0.0306555
PRS-CS without Chr6	Gout	2	Covariate-adjusted pseudo-$R^2$	0.0313457
PRS-CS without Chr6	Gout	3	Covariate-adjusted pseudo-$R^2$	0.0271353
PRS-CS without Chr6	Gout	4	Covariate-adjusted pseudo-$R^2$	0.0329325
PRS-CS without Chr6	Inflammatory bowel disease	0	Covariate-adjusted pseudo-$R^2$	0.00651347
PRS-CS without Chr6	Inflammatory bowel disease	1	Covariate-adjusted pseudo-$R^2$	0.002965
PRS-CS without Chr6	Inflammatory bowel disease	2	Covariate-adjusted pseudo-$R^2$	0.00401631
PRS-CS without Chr6	Inflammatory bowel disease	3	Covariate-adjusted pseudo-$R^2$	0.00379602
PRS-CS without Chr6	Inflammatory bowel disease	4	Covariate-adjusted pseudo-$R^2$	0.0038581
PRS-CS without Chr6	Asthma	0	Covariate-adjusted pseudo-$R^2$	0.0292623
PRS-CS without Chr6	Asthma	1	Covariate-adjusted pseudo-$R^2$	0.0264535
PRS-CS without Chr6	Asthma	2	Covariate-adjusted pseudo-$R^2$	0.0280774
PRS-CS without Chr6	Asthma	3	Covariate-adjusted pseudo-$R^2$	0.0275792
PRS-CS without Chr6	Asthma	4	Covariate-adjusted pseudo-$R^2$	0.0281653
SBayesR without Chr6	Rheumatoid arthritis	0	Covariate-adjusted pseudo-$R^2$	-0.000464383
SBayesR without Chr6	Rheumatoid arthritis	1	Covariate-adjusted pseudo-$R^2$	0.00120848
SBayesR without Chr6	Rheumatoid arthritis	2	Covariate-adjusted pseudo-$R^2$	-0.000356328
SBayesR without Chr6	Rheumatoid arthritis	3	Covariate-adjusted pseudo-$R^2$	0.000419859
SBayesR without Chr6	Rheumatoid arthritis	4	Covariate-adjusted pseudo-$R^2$	0.000659735
SBayesR without Chr6	Gout	0	Covariate-adjusted pseudo-$R^2$	0.0123201
SBayesR without Chr6	Inflammatory bowel disease	0	Covariate-adjusted pseudo-$R^2$	0.0046815
SBayesR without Chr6	Inflammatory bowel disease	1	Covariate-adjusted pseudo-$R^2$	0.00125226
SBayesR without Chr6	Inflammatory bowel disease	2	Covariate-adjusted pseudo-$R^2$	0.0028863
SBayesR without Chr6	Inflammatory bowel disease	3	Covariate-adjusted pseudo-$R^2$	0.0019915
SBayesR without Chr6	Inflammatory bowel disease	4	Covariate-adjusted pseudo-$R^2$	0.00176899
SBayesR without Chr6	Asthma	0	Covariate-adjusted pseudo-$R^2$	0.0193444
SBayesR without Chr6	Asthma	1	Covariate-adjusted pseudo-$R^2$	0.0168547
SBayesR without Chr6	Asthma	2	Covariate-adjusted pseudo-$R^2$	0.0179185
SBayesR without Chr6	Asthma	3	Covariate-adjusted pseudo-$R^2$	0.0182898
SBayesR without Chr6	Asthma	4	Covariate-adjusted pseudo-$R^2$	0.0177891
C+T without Chr6	Rheumatoid arthritis	0	Covariate-adjusted pseudo-$R^2$	-0.00256716
C+T without Chr6	Rheumatoid arthritis	1	Covariate-adjusted pseudo-$R^2$	-0.000646748
C+T without Chr6	Rheumatoid arthritis	2	Covariate-adjusted pseudo-$R^2$	-0.00167104
C+T without Chr6	Rheumatoid arthritis	3	Covariate-adjusted pseudo-$R^2$	-0.00178521
C+T without Chr6	Rheumatoid arthritis	4	Covariate-adjusted pseudo-$R^2$	0.000805676
C+T without Chr6	Psoriasis	0	Covariate-adjusted pseudo-$R^2$	-0.000448076
C+T without Chr6	Psoriasis	1	Covariate-adjusted pseudo-$R^2$	9.95556e-05
C+T without Chr6	Psoriasis	2	Covariate-adjusted pseudo-$R^2$	-0.000598897
C+T without Chr6	Psoriasis	3	Covariate-adjusted pseudo-$R^2$	0.000654207
C+T without Chr6	Psoriasis	4	Covariate-adjusted pseudo-$R^2$	-0.000276449
C+T without Chr6	Gout	0	Covariate-adjusted pseudo-$R^2$	0.00446311
C+T without Chr6	Gout	1	Covariate-adjusted pseudo-$R^2$	0.00346622
C+T without Chr6	Gout	2	Covariate-adjusted pseudo-$R^2$	0.00260444
C+T without Chr6	Gout	3	Covariate-adjusted pseudo-$R^2$	0.00254117
C+T without Chr6	Gout	4	Covariate-adjusted pseudo-$R^2$	0.00480081
C+T without Chr6	Inflammatory bowel disease	0	Covariate-adjusted pseudo-$R^2$	0.00422524
C+T without Chr6	Inflammatory bowel disease	1	Covariate-adjusted pseudo-$R^2$	0.000965465
C+T without Chr6	Inflammatory bowel disease	2	Covariate-adjusted pseudo-$R^2$	0.0019836
C+T without Chr6	Inflammatory bowel disease	3	Covariate-adjusted pseudo-$R^2$	0.00101737
C+T without Chr6	Inflammatory bowel disease	4	Covariate-adjusted pseudo-$R^2$	0.00136149
C+T without Chr6	Asthma	0	Covariate-adjusted pseudo-$R^2$	0.0107338
C+T without Chr6	Asthma	1	Covariate-adjusted pseudo-$R^2$	0.011244
C+T without Chr6	Asthma	2	Covariate-adjusted pseudo-$R^2$	0.0111633
C+T without Chr6	Asthma	3	Covariate-adjusted pseudo-$R^2$	0.0116561
C+T without Chr6	Asthma	4	Covariate-adjusted pseudo-$R^2$	0.0115159

## Sheet: Supplementary Figure 5b
method	phenotype	cross validation	metric	stat
GenoBoost	Rheumatoid arthritis	0	Covariate-adjusted pseudo-$R^2$	0.0128517
GenoBoost	Rheumatoid arthritis	1	Covariate-adjusted pseudo-$R^2$	0.0130467
GenoBoost	Rheumatoid arthritis	2	Covariate-adjusted pseudo-$R^2$	0.0119079
GenoBoost	Rheumatoid arthritis	3	Covariate-adjusted pseudo-$R^2$	0.0138229
GenoBoost	Rheumatoid arthritis	4	Covariate-adjusted pseudo-$R^2$	0.0125758
GenoBoost	Psoriasis	0	Covariate-adjusted pseudo-$R^2$	0.042391
GenoBoost	Psoriasis	1	Covariate-adjusted pseudo-$R^2$	0.0456285
GenoBoost	Psoriasis	2	Covariate-adjusted pseudo-$R^2$	0.0421119
GenoBoost	Psoriasis	3	Covariate-adjusted pseudo-$R^2$	0.0442338
GenoBoost	Psoriasis	4	Covariate-adjusted pseudo-$R^2$	0.0435552
Non-additive GenoBoost	Rheumatoid arthritis	0	Covariate-adjusted pseudo-$R^2$	0.0128517
Non-additive GenoBoost	Rheumatoid arthritis	1	Covariate-adjusted pseudo-$R^2$	0.0130467
Non-additive GenoBoost	Rheumatoid arthritis	2	Covariate-adjusted pseudo-$R^2$	0.0122561
Non-additive GenoBoost	Rheumatoid arthritis	3	Covariate-adjusted pseudo-$R^2$	0.0138229
Non-additive GenoBoost	Rheumatoid arthritis	4	Covariate-adjusted pseudo-$R^2$	0.0125758
Non-additive GenoBoost	Psoriasis	0	Covariate-adjusted pseudo-$R^2$	0.042391
Non-additive GenoBoost	Psoriasis	1	Covariate-adjusted pseudo-$R^2$	0.0456285
Non-additive GenoBoost	Psoriasis	2	Covariate-adjusted pseudo-$R^2$	0.0421119
Non-additive GenoBoost	Psoriasis	3	Covariate-adjusted pseudo-$R^2$	0.0442338
Non-additive GenoBoost	Psoriasis	4	Covariate-adjusted pseudo-$R^2$	0.0435552
Additive GenoBoost	Rheumatoid arthritis	0	Covariate-adjusted pseudo-$R^2$	0.0118125
Additive GenoBoost	Rheumatoid arthritis	1	Covariate-adjusted pseudo-$R^2$	0.0101536
Additive GenoBoost	Rheumatoid arthritis	2	Covariate-adjusted pseudo-$R^2$	0.0119079
Additive GenoBoost	Rheumatoid arthritis	3	Covariate-adjusted pseudo-$R^2$	0.0122756
Additive GenoBoost	Rheumatoid arthritis	4	Covariate-adjusted pseudo-$R^2$	0.0124134
Additive GenoBoost	Psoriasis	0	Covariate-adjusted pseudo-$R^2$	0.0412565
Additive GenoBoost	Psoriasis	1	Covariate-adjusted pseudo-$R^2$	0.0428024
Additive GenoBoost	Psoriasis	2	Covariate-adjusted pseudo-$R^2$	0.041095
Additive GenoBoost	Psoriasis	3	Covariate-adjusted pseudo-$R^2$	0.0425093
Additive GenoBoost	Psoriasis	4	Covariate-adjusted pseudo-$R^2$	0.0431663
LDpred	Rheumatoid arthritis	0	Covariate-adjusted pseudo-$R^2$	0.00670338
LDpred	Rheumatoid arthritis	1	Covariate-adjusted pseudo-$R^2$	0.00847659
LDpred	Rheumatoid arthritis	2	Covariate-adjusted pseudo-$R^2$	0.00677867
LDpred	Rheumatoid arthritis	3	Covariate-adjusted pseudo-$R^2$	0.0082136
LDpred	Rheumatoid arthritis	4	Covariate-adjusted pseudo-$R^2$	0.00801066
LDpred	Psoriasis	0	Covariate-adjusted pseudo-$R^2$	0.0286623
LDpred	Psoriasis	1	Covariate-adjusted pseudo-$R^2$	0.0311668
LDpred	Psoriasis	2	Covariate-adjusted pseudo-$R^2$	0.0282781
LDpred	Psoriasis	3	Covariate-adjusted pseudo-$R^2$	0.0287298
LDpred	Psoriasis	4	Covariate-adjusted pseudo-$R^2$	0.0297669
GenoBoost without Chr6	Rheumatoid arthritis	0	Covariate-adjusted pseudo-$R^2$	0.000615802
GenoBoost without Chr6	Rheumatoid arthritis	1	Covariate-adjusted pseudo-$R^2$	-0.00172525
GenoBoost without Chr6	Rheumatoid arthritis	2	Covariate-adjusted pseudo-$R^2$	0.000669828
GenoBoost without Chr6	Rheumatoid arthritis	3	Covariate-adjusted pseudo-$R^2$	0.000806338
GenoBoost without Chr6	Rheumatoid arthritis	4	Covariate-adjusted pseudo-$R^2$	0.000824548
GenoBoost without Chr6	Psoriasis	0	Covariate-adjusted pseudo-$R^2$	0.00427413
GenoBoost without Chr6	Psoriasis	1	Covariate-adjusted pseudo-$R^2$	0.00606986
GenoBoost without Chr6	Psoriasis	2	Covariate-adjusted pseudo-$R^2$	0.00543353
GenoBoost without Chr6	Psoriasis	3	Covariate-adjusted pseudo-$R^2$	0.00703121
GenoBoost without Chr6	Psoriasis	4	Covariate-adjusted pseudo-$R^2$	0.00727785
Non-additive GenoBoost without Chr6	Rheumatoid arthritis	0	Covariate-adjusted pseudo-$R^2$	0.000615802
Non-additive GenoBoost without Chr6	Rheumatoid arthritis	1	Covariate-adjusted pseudo-$R^2$	-0.000117639
Non-additive GenoBoost without Chr6	Rheumatoid arthritis	2	Covariate-adjusted pseudo-$R^2$	0.00076186
Non-additive GenoBoost without Chr6	Rheumatoid arthritis	3	Covariate-adjusted pseudo-$R^2$	0.000806338
Non-additive GenoBoost without Chr6	Rheumatoid arthritis	4	Covariate-adjusted pseudo-$R^2$	0.000824548
Non-additive GenoBoost without Chr6	Psoriasis	0	Covariate-adjusted pseudo-$R^2$	0.00427413
Non-additive GenoBoost without Chr6	Psoriasis	1	Covariate-adjusted pseudo-$R^2$	0.00606986
Non-additive GenoBoost without Chr6	Psoriasis	2	Covariate-adjusted pseudo-$R^2$	0.00418666
Non-additive GenoBoost without Chr6	Psoriasis	3	Covariate-adjusted pseudo-$R^2$	0.00703121
Non-additive GenoBoost without Chr6	Psoriasis	4	Covariate-adjusted pseudo-$R^2$	0.00737916
Additive GenoBoost without Chr6	Rheumatoid arthritis	0	Covariate-adjusted pseudo-$R^2$	0.000594983
Additive GenoBoost without Chr6	Rheumatoid arthritis	1	Covariate-adjusted pseudo-$R^2$	-0.00172525
Additive GenoBoost without Chr6	Rheumatoid arthritis	2	Covariate-adjusted pseudo-$R^2$	0.000669828
Additive GenoBoost without Chr6	Rheumatoid arthritis	3	Covariate-adjusted pseudo-$R^2$	0.000480981
Additive GenoBoost without Chr6	Rheumatoid arthritis	4	Covariate-adjusted pseudo-$R^2$	0.00048052
Additive GenoBoost without Chr6	Psoriasis	0	Covariate-adjusted pseudo-$R^2$	0.00492293
Additive GenoBoost without Chr6	Psoriasis	1	Covariate-adjusted pseudo-$R^2$	0.00611195
Additive GenoBoost without Chr6	Psoriasis	2	Covariate-adjusted pseudo-$R^2$	0.00543353
Additive GenoBoost without Chr6	Psoriasis	3	Covariate-adjusted pseudo-$R^2$	0.00554614
Additive GenoBoost without Chr6	Psoriasis	4	Covariate-adjusted pseudo-$R^2$	0.00727785
LDpred without Chr6	Rheumatoid arthritis	0	Covariate-adjusted pseudo-$R^2$	-0.00109266
LDpred without Chr6	Rheumatoid arthritis	1	Covariate-adjusted pseudo-$R^2$	0.000964893
LDpred without Chr6	Rheumatoid arthritis	2	Covariate-adjusted pseudo-$R^2$	-0.000496539
LDpred without Chr6	Rheumatoid arthritis	3	Covariate-adjusted pseudo-$R^2$	0.000845807
LDpred without Chr6	Rheumatoid arthritis	4	Covariate-adjusted pseudo-$R^2$	0.00129381
LDpred without Chr6	Psoriasis	0	Covariate-adjusted pseudo-$R^2$	0.00744278
LDpred without Chr6	Psoriasis	1	Covariate-adjusted pseudo-$R^2$	0.00643274
LDpred without Chr6	Psoriasis	2	Covariate-adjusted pseudo-$R^2$	0.00493229
LDpred without Chr6	Psoriasis	3	Covariate-adjusted pseudo-$R^2$	0.0060003
LDpred without Chr6	Psoriasis	4	Covariate-adjusted pseudo-$R^2$	0.00571841

## Sheet: Supplementary Figure 7
method	phenotype	cross validation	metric	stat
Non-additive GenoBoost	Rheumatoid arthritis	0	Covariate-adjusted pseudo-$R^2$	0.0128517
Non-additive GenoBoost	Rheumatoid arthritis	1	Covariate-adjusted pseudo-$R^2$	0.0130467
Non-additive GenoBoost	Rheumatoid arthritis	2	Covariate-adjusted pseudo-$R^2$	0.0122561
Non-additive GenoBoost	Rheumatoid arthritis	3	Covariate-adjusted pseudo-$R^2$	0.0138229
Non-additive GenoBoost	Rheumatoid arthritis	4	Covariate-adjusted pseudo-$R^2$	0.0125758
Non-additive GenoBoost	Psoriasis	0	Covariate-adjusted pseudo-$R^2$	0.042391
Non-additive GenoBoost	Psoriasis	1	Covariate-adjusted pseudo-$R^2$	0.0456285
Non-additive GenoBoost	Psoriasis	2	Covariate-adjusted pseudo-$R^2$	0.0421119
Non-additive GenoBoost	Psoriasis	3	Covariate-adjusted pseudo-$R^2$	0.0442338
Non-additive GenoBoost	Psoriasis	4	Covariate-adjusted pseudo-$R^2$	0.0435552
Non-additive GenoBoost	Gout	0	Covariate-adjusted pseudo-$R^2$	0.0393433
Non-additive GenoBoost	Gout	1	Covariate-adjusted pseudo-$R^2$	0.0389938
Non-additive GenoBoost	Gout	2	Covariate-adjusted pseudo-$R^2$	0.038204
Non-additive GenoBoost	Gout	3	Covariate-adjusted pseudo-$R^2$	0.0375842
Non-additive GenoBoost	Gout	4	Covariate-adjusted pseudo-$R^2$	0.0380952
Non-additive GenoBoost	Inflammatory bowel disease	0	Covariate-adjusted pseudo-$R^2$	0.00574386
Non-additive GenoBoost	Inflammatory bowel disease	1	Covariate-adjusted pseudo-$R^2$	0.00649859
Non-additive GenoBoost	Inflammatory bowel disease	2	Covariate-adjusted pseudo-$R^2$	0.00795636
Non-additive GenoBoost	Inflammatory bowel disease	3	Covariate-adjusted pseudo-$R^2$	0.00873738
Non-additive GenoBoost	Inflammatory bowel disease	4	Covariate-adjusted pseudo-$R^2$	0.0066845
Non-additive GenoBoost	Asthma	0	Covariate-adjusted pseudo-$R^2$	0.0306295
Non-additive GenoBoost	Asthma	1	Covariate-adjusted pseudo-$R^2$	0.0298952
Non-additive GenoBoost	Asthma	2	Covariate-adjusted pseudo-$R^2$	0.0280087
Non-additive GenoBoost	Asthma	3	Covariate-adjusted pseudo-$R^2$	0.0288473
Non-additive GenoBoost	Asthma	4	Covariate-adjusted pseudo-$R^2$	0.0299232
Non-additive GenoBoost	All-cause dementia	0	Covariate-adjusted pseudo-$R^2$	0.035331
Non-additive GenoBoost	All-cause dementia	1	Covariate-adjusted pseudo-$R^2$	0.0340483
Non-additive GenoBoost	All-cause dementia	2	Covariate-adjusted pseudo-$R^2$	0.0358493
Non-additive GenoBoost	All-cause dementia	3	Covariate-adjusted pseudo-$R^2$	0.0329126
Non-additive GenoBoost	All-cause dementia	4	Covariate-adjusted pseudo-$R^2$	0.0341802
Non-additive GenoBoost	Alzheimer's disease	0	Covariate-adjusted pseudo-$R^2$	0.0381408
Non-additive GenoBoost	Alzheimer's disease	1	Covariate-adjusted pseudo-$R^2$	0.0380987
Non-additive GenoBoost	Alzheimer's disease	2	Covariate-adjusted pseudo-$R^2$	0.036876
Non-additive GenoBoost	Alzheimer's disease	3	Covariate-adjusted pseudo-$R^2$	0.0383364
Non-additive GenoBoost	Alzheimer's disease	4	Covariate-adjusted pseudo-$R^2$	0.0368605
Non-additive GenoBoost	Atrial fibrillation	0	Covariate-adjusted pseudo-$R^2$	0.0303135
Non-additive GenoBoost	Atrial fibrillation	1	Covariate-adjusted pseudo-$R^2$	0.0289168
Non-additive GenoBoost	Atrial fibrillation	2	Covariate-adjusted pseudo-$R^2$	0.0295874
Non-additive GenoBoost	Atrial fibrillation	3	Covariate-adjusted pseudo-$R^2$	0.0297086
Non-additive GenoBoost	Atrial fibrillation	4	Covariate-adjusted pseudo-$R^2$	0.0307103
Non-additive GenoBoost	Breast cancer	0	Covariate-adjusted pseudo-$R^2$	0.0254613
Non-additive GenoBoost	Breast cancer	1	Covariate-adjusted pseudo-$R^2$	0.0226538
Non-additive GenoBoost	Breast cancer	2	Covariate-adjusted pseudo-$R^2$	0.0258684
Non-additive GenoBoost	Breast cancer	3	Covariate-adjusted pseudo-$R^2$	0.0238428
Non-additive GenoBoost	Breast cancer	4	Covariate-adjusted pseudo-$R^2$	0.024314
Non-additive GenoBoost	Colorectal cancer	0	Covariate-adjusted pseudo-$R^2$	0.00310601
Non-additive GenoBoost	Colorectal cancer	1	Covariate-adjusted pseudo-$R^2$	0.0036018
Non-additive GenoBoost	Colorectal cancer	2	Covariate-adjusted pseudo-$R^2$	0.0024524
Non-additive GenoBoost	Colorectal cancer	3	Covariate-adjusted pseudo-$R^2$	0.00419079
Non-additive GenoBoost	Colorectal cancer	4	Covariate-adjusted pseudo-$R^2$	0.00325319
Non-additive GenoBoost	Coronary artery disease	0	Covariate-adjusted pseudo-$R^2$	0.0201149
Non-additive GenoBoost	Coronary artery disease	1	Covariate-adjusted pseudo-$R^2$	0.0189998
Non-additive GenoBoost	Coronary artery disease	2	Covariate-adjusted pseudo-$R^2$	0.0220551
Non-additive GenoBoost	Coronary artery disease	3	Covariate-adjusted pseudo-$R^2$	0.0197555
Non-additive GenoBoost	Coronary artery disease	4	Covariate-adjusted pseudo-$R^2$	0.0203181
Non-additive GenoBoost	Type 2 diabetes	0	Covariate-adjusted pseudo-$R^2$	0.0322289
Non-additive GenoBoost	Type 2 diabetes	1	Covariate-adjusted pseudo-$R^2$	0.0322919
Non-additive GenoBoost	Type 2 diabetes	2	Covariate-adjusted pseudo-$R^2$	0.034237
Non-additive GenoBoost	Type 2 diabetes	3	Covariate-adjusted pseudo-$R^2$	0.0331574
Non-additive GenoBoost	Type 2 diabetes	4	Covariate-adjusted pseudo-$R^2$	0.0334888
Non-additive GenoBoost adjustment 2	Rheumatoid arthritis	0	Covariate-adjusted pseudo-$R^2$	0.0119975
Non-additive GenoBoost adjustment 2	Rheumatoid arthritis	1	Covariate-adjusted pseudo-$R^2$	0.0119124
Non-additive GenoBoost adjustment 2	Rheumatoid arthritis	2	Covariate-adjusted pseudo-$R^2$	0.0128127
Non-additive GenoBoost adjustment 2	Rheumatoid arthritis	3	Covariate-adjusted pseudo-$R^2$	0.0129767
Non-additive GenoBoost adjustment 2	Rheumatoid arthritis	4	Covariate-adjusted pseudo-$R^2$	0.0123869
Non-additive GenoBoost adjustment 2	Psoriasis	0	Covariate-adjusted pseudo-$R^2$	0.042094
Non-additive GenoBoost adjustment 2	Psoriasis	1	Covariate-adjusted pseudo-$R^2$	0.0452531
Non-additive GenoBoost adjustment 2	Psoriasis	2	Covariate-adjusted pseudo-$R^2$	0.0422696
Non-additive GenoBoost adjustment 2	Psoriasis	3	Covariate-adjusted pseudo-$R^2$	0.0441176
Non-additive GenoBoost adjustment 2	Psoriasis	4	Covariate-adjusted pseudo-$R^2$	0.0431737
Non-additive GenoBoost adjustment 2	Gout	0	Covariate-adjusted pseudo-$R^2$	0.0391408
Non-additive GenoBoost adjustment 2	Gout	1	Covariate-adjusted pseudo-$R^2$	0.0390346
Non-additive GenoBoost adjustment 2	Gout	2	Covariate-adjusted pseudo-$R^2$	0.0373075
Non-additive GenoBoost adjustment 2	Gout	3	Covariate-adjusted pseudo-$R^2$	0.0379104
Non-additive GenoBoost adjustment 2	Gout	4	Covariate-adjusted pseudo-$R^2$	0.0380225
Non-additive GenoBoost adjustment 2	Inflammatory bowel disease	0	Covariate-adjusted pseudo-$R^2$	0.00545938
Non-additive GenoBoost adjustment 2	Inflammatory bowel disease	1	Covariate-adjusted pseudo-$R^2$	0.00651429
Non-additive GenoBoost adjustment 2	Inflammatory bowel disease	2	Covariate-adjusted pseudo-$R^2$	0.00807982
Non-additive GenoBoost adjustment 2	Inflammatory bowel disease	3	Covariate-adjusted pseudo-$R^2$	0.00476793
Non-additive GenoBoost adjustment 2	Inflammatory bowel disease	4	Covariate-adjusted pseudo-$R^2$	0.00690822
Non-additive GenoBoost adjustment 2	Asthma	0	Covariate-adjusted pseudo-$R^2$	0.0301629
Non-additive GenoBoost adjustment 2	Asthma	1	Covariate-adjusted pseudo-$R^2$	0.0292699
Non-additive GenoBoost adjustment 2	Asthma	2	Covariate-adjusted pseudo-$R^2$	0.0279933
Non-additive GenoBoost adjustment 2	Asthma	3	Covariate-adjusted pseudo-$R^2$	0.0286939
Non-additive GenoBoost adjustment 2	Asthma	4	Covariate-adjusted pseudo-$R^2$	0.0295285
Non-additive GenoBoost adjustment 2	All-cause dementia	0	Covariate-adjusted pseudo-$R^2$	0.0348216
Non-additive GenoBoost adjustment 2	All-cause dementia	1	Covariate-adjusted pseudo-$R^2$	0.0338572
Non-additive GenoBoost adjustment 2	All-cause dementia	2	Covariate-adjusted pseudo-$R^2$	0.0329267
Non-additive GenoBoost adjustment 2	All-cause dementia	3	Covariate-adjusted pseudo-$R^2$	0.0332101
Non-additive GenoBoost adjustment 2	All-cause dementia	4	Covariate-adjusted pseudo-$R^2$	0.0350858
Non-additive GenoBoost adjustment 2	Alzheimer's disease	0	Covariate-adjusted pseudo-$R^2$	0.0396401
Non-additive GenoBoost adjustment 2	Alzheimer's disease	1	Covariate-adjusted pseudo-$R^2$	0.0393731
Non-additive GenoBoost adjustment 2	Alzheimer's disease	2	Covariate-adjusted pseudo-$R^2$	0.0384347
Non-additive GenoBoost adjustment 2	Alzheimer's disease	3	Covariate-adjusted pseudo-$R^2$	0.0387062
Non-additive GenoBoost adjustment 2	Alzheimer's disease	4	Covariate-adjusted pseudo-$R^2$	0.0381019
Non-additive GenoBoost adjustment 2	Atrial fibrillation	0	Covariate-adjusted pseudo-$R^2$	0.0303708
Non-additive GenoBoost adjustment 2	Atrial fibrillation	1	Covariate-adjusted pseudo-$R^2$	0.0292459
Non-additive GenoBoost adjustment 2	Atrial fibrillation	2	Covariate-adjusted pseudo-$R^2$	0.0299006
Non-additive GenoBoost adjustment 2	Atrial fibrillation	3	Covariate-adjusted pseudo-$R^2$	0.0294709
Non-additive GenoBoost adjustment 2	Atrial fibrillation	4	Covariate-adjusted pseudo-$R^2$	0.02984
Non-additive GenoBoost adjustment 2	Breast cancer	0	Covariate-adjusted pseudo-$R^2$	0.0256096
Non-additive GenoBoost adjustment 2	Breast cancer	1	Covariate-adjusted pseudo-$R^2$	0.0243328
Non-additive GenoBoost adjustment 2	Breast cancer	2	Covariate-adjusted pseudo-$R^2$	0.0259219
Non-additive GenoBoost adjustment 2	Breast cancer	3	Covariate-adjusted pseudo-$R^2$	0.0255005
Non-additive GenoBoost adjustment 2	Breast cancer	4	Covariate-adjusted pseudo-$R^2$	0.023
Non-additive GenoBoost adjustment 2	Colorectal cancer	0	Covariate-adjusted pseudo-$R^2$	0.00383683
Non-additive GenoBoost adjustment 2	Colorectal cancer	1	Covariate-adjusted pseudo-$R^2$	0.00441511
Non-additive GenoBoost adjustment 2	Colorectal cancer	2	Covariate-adjusted pseudo-$R^2$	0.00364302
Non-additive GenoBoost adjustment 2	Colorectal cancer	3	Covariate-adjusted pseudo-$R^2$	0.00394672
Non-additive GenoBoost adjustment 2	Colorectal cancer	4	Covariate-adjusted pseudo-$R^2$	0.00376544
Non-additive GenoBoost adjustment 2	Coronary artery disease	0	Covariate-adjusted pseudo-$R^2$	0.0197325
Non-additive GenoBoost adjustment 2	Coronary artery disease	1	Covariate-adjusted pseudo-$R^2$	0.0190302
Non-additive GenoBoost adjustment 2	Coronary artery disease	2	Covariate-adjusted pseudo-$R^2$	0.0216786
Non-additive GenoBoost adjustment 2	Coronary artery disease	3	Covariate-adjusted pseudo-$R^2$	0.0201366
Non-additive GenoBoost adjustment 2	Coronary artery disease	4	Covariate-adjusted pseudo-$R^2$	0.0202666
Non-additive GenoBoost adjustment 2	Type 2 diabetes	0	Covariate-adjusted pseudo-$R^2$	0.032263
Non-additive GenoBoost adjustment 2	Type 2 diabetes	1	Covariate-adjusted pseudo-$R^2$	0.0314804
Non-additive GenoBoost adjustment 2	Type 2 diabetes	2	Covariate-adjusted pseudo-$R^2$	0.0335062
Non-additive GenoBoost adjustment 2	Type 2 diabetes	3	Covariate-adjusted pseudo-$R^2$	0.0325731
Non-additive GenoBoost adjustment 2	Type 2 diabetes	4	Covariate-adjusted pseudo-$R^2$	0.032382
Non-additive GenoBoost without limiting $s_2$	Rheumatoid arthritis	0	Covariate-adjusted pseudo-$R^2$	0.0117915
Non-additive GenoBoost without limiting $s_2$	Rheumatoid arthritis	1	Covariate-adjusted pseudo-$R^2$	0.0118919
Non-additive GenoBoost without limiting $s_2$	Rheumatoid arthritis	2	Covariate-adjusted pseudo-$R^2$	0.0118671
Non-additive GenoBoost without limiting $s_2$	Rheumatoid arthritis	3	Covariate-adjusted pseudo-$R^2$	0.0122593
Non-additive GenoBoost without limiting $s_2$	Rheumatoid arthritis	4	Covariate-adjusted pseudo-$R^2$	0.0119104
Non-additive GenoBoost without limiting $s_2$	Psoriasis	0	Covariate-adjusted pseudo-$R^2$	0.0416283
Non-additive GenoBoost without limiting $s_2$	Psoriasis	1	Covariate-adjusted pseudo-$R^2$	0.0435949
Non-additive GenoBoost without limiting $s_2$	Psoriasis	2	Covariate-adjusted pseudo-$R^2$	0.0406015
Non-additive GenoBoost without limiting $s_2$	Psoriasis	3	Covariate-adjusted pseudo-$R^2$	0.0442816
Non-additive GenoBoost without limiting $s_2$	Psoriasis	4	Covariate-adjusted pseudo-$R^2$	0.0407396
Non-additive GenoBoost without limiting $s_2$	Gout	0	Covariate-adjusted pseudo-$R^2$	0.0381995
Non-additive GenoBoost without limiting $s_2$	Gout	1	Covariate-adjusted pseudo-$R^2$	0.0372789
Non-additive GenoBoost without limiting $s_2$	Gout	2	Covariate-adjusted pseudo-$R^2$	0.0384496
Non-additive GenoBoost without limiting $s_2$	Gout	3	Covariate-adjusted pseudo-$R^2$	0.0374894
Non-additive GenoBoost without limiting $s_2$	Gout	4	Covariate-adjusted pseudo-$R^2$	0.0363458
Non-additive GenoBoost without limiting $s_2$	Inflammatory bowel disease	0	Covariate-adjusted pseudo-$R^2$	0.00352818
Non-additive GenoBoost without limiting $s_2$	Inflammatory bowel disease	1	Covariate-adjusted pseudo-$R^2$	0.00465775
Non-additive GenoBoost without limiting $s_2$	Inflammatory bowel disease	2	Covariate-adjusted pseudo-$R^2$	0.00437973
Non-additive GenoBoost without limiting $s_2$	Inflammatory bowel disease	3	Covariate-adjusted pseudo-$R^2$	0.00526266
Non-additive GenoBoost without limiting $s_2$	Inflammatory bowel disease	4	Covariate-adjusted pseudo-$R^2$	0.00500525
Non-additive GenoBoost without limiting $s_2$	Asthma	0	Covariate-adjusted pseudo-$R^2$	0.027667
Non-additive GenoBoost without limiting $s_2$	Asthma	1	Covariate-adjusted pseudo-$R^2$	0.0272598
Non-additive GenoBoost without limiting $s_2$	Asthma	2	Covariate-adjusted pseudo-$R^2$	0.0260238
Non-additive GenoBoost without limiting $s_2$	Asthma	3	Covariate-adjusted pseudo-$R^2$	0.0273531
Non-additive GenoBoost without limiting $s_2$	Asthma	4	Covariate-adjusted pseudo-$R^2$	0.027146
Non-additive GenoBoost without limiting $s_2$	All-cause dementia	0	Covariate-adjusted pseudo-$R^2$	0.0320148
Non-additive GenoBoost without limiting $s_2$	All-cause dementia	1	Covariate-adjusted pseudo-$R^2$	0.0282933
Non-additive GenoBoost without limiting $s_2$	All-cause dementia	2	Covariate-adjusted pseudo-$R^2$	0.0328597
Non-additive GenoBoost without limiting $s_2$	All-cause dementia	3	Covariate-adjusted pseudo-$R^2$	0.0337712
Non-additive GenoBoost without limiting $s_2$	Atrial fibrillation	0	Covariate-adjusted pseudo-$R^2$	0.0274398
Non-additive GenoBoost without limiting $s_2$	Atrial fibrillation	1	Covariate-adjusted pseudo-$R^2$	0.0269324
Non-additive GenoBoost without limiting $s_2$	Atrial fibrillation	2	Covariate-adjusted pseudo-$R^2$	0.0272019
Non-additive GenoBoost without limiting $s_2$	Atrial fibrillation	3	Covariate-adjusted pseudo-$R^2$	0.0275828
Non-additive GenoBoost without limiting $s_2$	Atrial fibrillation	4	Covariate-adjusted pseudo-$R^2$	0.0287476
Non-additive GenoBoost without limiting $s_2$	Breast cancer	0	Covariate-adjusted pseudo-$R^2$	0.0243291
Non-additive GenoBoost without limiting $s_2$	Breast cancer	1	Covariate-adjusted pseudo-$R^2$	0.0225433
Non-additive GenoBoost without limiting $s_2$	Breast cancer	2	Covariate-adjusted pseudo-$R^2$	0.0229426
Non-additive GenoBoost without limiting $s_2$	Breast cancer	3	Covariate-adjusted pseudo-$R^2$	0.0242333
Non-additive GenoBoost without limiting $s_2$	Breast cancer	4	Covariate-adjusted pseudo-$R^2$	0.0233177
Non-additive GenoBoost without limiting $s_2$	Colorectal cancer	0	Covariate-adjusted pseudo-$R^2$	0.00297661
Non-additive GenoBoost without limiting $s_2$	Colorectal cancer	1	Covariate-adjusted pseudo-$R^2$	0.00316222
Non-additive GenoBoost without limiting $s_2$	Colorectal cancer	2	Covariate-adjusted pseudo-$R^2$	0.00310297
Non-additive GenoBoost without limiting $s_2$	Colorectal cancer	3	Covariate-adjusted pseudo-$R^2$	0.00256821
Non-additive GenoBoost without limiting $s_2$	Colorectal cancer	4	Covariate-adjusted pseudo-$R^2$	0.00275508
Non-additive GenoBoost without limiting $s_2$	Coronary artery disease	0	Covariate-adjusted pseudo-$R^2$	0.017785
Non-additive GenoBoost without limiting $s_2$	Coronary artery disease	1	Covariate-adjusted pseudo-$R^2$	0.0165301
Non-additive GenoBoost without limiting $s_2$	Coronary artery disease	2	Covariate-adjusted pseudo-$R^2$	0.0195039
Non-additive GenoBoost without limiting $s_2$	Coronary artery disease	3	Covariate-adjusted pseudo-$R^2$	0.0173799
Non-additive GenoBoost without limiting $s_2$	Coronary artery disease	4	Covariate-adjusted pseudo-$R^2$	0.0175764
Non-additive GenoBoost without limiting $s_2$	Type 2 diabetes	0	Covariate-adjusted pseudo-$R^2$	0.0301803
Non-additive GenoBoost without limiting $s_2$	Type 2 diabetes	1	Covariate-adjusted pseudo-$R^2$	0.027991
Non-additive GenoBoost without limiting $s_2$	Type 2 diabetes	2	Covariate-adjusted pseudo-$R^2$	0.0300105
Non-additive GenoBoost without limiting $s_2$	Type 2 diabetes	3	Covariate-adjusted pseudo-$R^2$	0.0297071
Non-additive GenoBoost without limiting $s_2$	Type 2 diabetes	4	Covariate-adjusted pseudo-$R^2$	0.0284901

## Sheet: Supplementary Figure 10
method	phenotype	h2add	h2dom	ncausal	metric	stat
Non-additive GenoBoost	random_0	0.08	0.02	100	Covariate-adjusted pseudo-$R^2$	0.0612372
Non-additive GenoBoost	random_1	0.08	0.02	100	Covariate-adjusted pseudo-$R^2$	0.0675758
Non-additive GenoBoost	random_2	0.08	0.02	100	Covariate-adjusted pseudo-$R^2$	0.0710634
Non-additive GenoBoost	random_3	0.08	0.02	100	Covariate-adjusted pseudo-$R^2$	0.0840726
Non-additive GenoBoost	random_4	0.08	0.02	100	Covariate-adjusted pseudo-$R^2$	0.063872
Non-additive GenoBoost	random_5	0.08	0.02	100	Covariate-adjusted pseudo-$R^2$	0.0527949
Non-additive GenoBoost	random_6	0.08	0.02	100	Covariate-adjusted pseudo-$R^2$	0.0799218
Non-additive GenoBoost	random_7	0.08	0.02	100	Covariate-adjusted pseudo-$R^2$	0.0536879
Non-additive GenoBoost	random_8	0.08	0.02	100	Covariate-adjusted pseudo-$R^2$	0.0643949
Non-additive GenoBoost	random_9	0.08	0.02	100	Covariate-adjusted pseudo-$R^2$	0.0656625
Non-additive GenoBoost	random_0	0.08	0.02	1000	Covariate-adjusted pseudo-$R^2$	0.0200297
Non-additive GenoBoost	random_1	0.08	0.02	1000	Covariate-adjusted pseudo-$R^2$	0.024693
Non-additive GenoBoost	random_2	0.08	0.02	1000	Covariate-adjusted pseudo-$R^2$	0.0258525
Non-additive GenoBoost	random_3	0.08	0.02	1000	Covariate-adjusted pseudo-$R^2$	0.0272546
Non-additive GenoBoost	random_4	0.08	0.02	1000	Covariate-adjusted pseudo-$R^2$	0.023027
Non-additive GenoBoost	random_5	0.08	0.02	1000	Covariate-adjusted pseudo-$R^2$	0.02773
Non-additive GenoBoost	random_6	0.08	0.02	1000	Covariate-adjusted pseudo-$R^2$	0.0219487
Non-additive GenoBoost	random_7	0.08	0.02	1000	Covariate-adjusted pseudo-$R^2$	0.0268735
Non-additive GenoBoost	random_8	0.08	0.02	1000	Covariate-adjusted pseudo-$R^2$	0.0297919
Non-additive GenoBoost	random_9	0.08	0.02	1000	Covariate-adjusted pseudo-$R^2$	0.0295705
Non-additive GenoBoost	random_0	0.1	0	100	Covariate-adjusted pseudo-$R^2$	0.0603108
Non-additive GenoBoost	random_1	0.1	0	100	Covariate-adjusted pseudo-$R^2$	0.091596
Non-additive GenoBoost	random_2	0.1	0	100	Covariate-adjusted pseudo-$R^2$	0.0786492
Non-additive GenoBoost	random_3	0.1	0	100	Covariate-adjusted pseudo-$R^2$	0.0690142
Non-additive GenoBoost	random_4	0.1	0	100	Covariate-adjusted pseudo-$R^2$	0.0715173
Non-additive GenoBoost	random_5	0.1	0	100	Covariate-adjusted pseudo-$R^2$	0.0698342
Non-additive GenoBoost	random_6	0.1	0	100	Covariate-adjusted pseudo-$R^2$	0.0695256
Non-additive GenoBoost	random_7	0.1	0	100	Covariate-adjusted pseudo-$R^2$	0.0542826
Non-additive GenoBoost	random_8	0.1	0	100	Covariate-adjusted pseudo-$R^2$	0.0562472
Non-additive GenoBoost	random_9	0.1	0	100	Covariate-adjusted pseudo-$R^2$	0.0725977
Non-additive GenoBoost	random_0	0.1	0	1000	Covariate-adjusted pseudo-$R^2$	0.027536
Non-additive GenoBoost	random_1	0.1	0	1000	Covariate-adjusted pseudo-$R^2$	0.027521
Non-additive GenoBoost	random_2	0.1	0	1000	Covariate-adjusted pseudo-$R^2$	0.027695
Non-additive GenoBoost	random_3	0.1	0	1000	Covariate-adjusted pseudo-$R^2$	0.0322658
Non-additive GenoBoost	random_4	0.1	0	1000	Covariate-adjusted pseudo-$R^2$	0.0319623
Non-additive GenoBoost	random_5	0.1	0	1000	Covariate-adjusted pseudo-$R^2$	0.0293459
Non-additive GenoBoost	random_6	0.1	0	1000	Covariate-adjusted pseudo-$R^2$	0.0356122
Non-additive GenoBoost	random_7	0.1	0	1000	Covariate-adjusted pseudo-$R^2$	0.0330326
Non-additive GenoBoost	random_8	0.1	0	1000	Covariate-adjusted pseudo-$R^2$	0.0303967
Non-additive GenoBoost	random_9	0.1	0	1000	Covariate-adjusted pseudo-$R^2$	0.0328731
Non-additive GenoBoost	random_0	0.05	0	100	Covariate-adjusted pseudo-$R^2$	0.0381198
Non-additive GenoBoost	random_1	0.05	0	100	Covariate-adjusted pseudo-$R^2$	0.0399904
Non-additive GenoBoost	random_2	0.05	0	100	Covariate-adjusted pseudo-$R^2$	0.0270884
Non-additive GenoBoost	random_3	0.05	0	100	Covariate-adjusted pseudo-$R^2$	0.0318032
Non-additive GenoBoost	random_4	0.05	0	100	Covariate-adjusted pseudo-$R^2$	0.0307231
Non-additive GenoBoost	random_5	0.05	0	100	Covariate-adjusted pseudo-$R^2$	0.0377795
Non-additive GenoBoost	random_6	0.05	0	100	Covariate-adjusted pseudo-$R^2$	0.0241451
Non-additive GenoBoost	random_7	0.05	0	100	Covariate-adjusted pseudo-$R^2$	0.0356784
Non-additive GenoBoost	random_8	0.05	0	100	Covariate-adjusted pseudo-$R^2$	0.0279709
Non-additive GenoBoost	random_9	0.05	0	100	Covariate-adjusted pseudo-$R^2$	0.0379033
Non-additive GenoBoost	random_0	0.05	0	1000	Covariate-adjusted pseudo-$R^2$	0.00938786
Non-additive GenoBoost	random_1	0.05	0	1000	Covariate-adjusted pseudo-$R^2$	0.00680431
Non-additive GenoBoost	random_2	0.05	0	1000	Covariate-adjusted pseudo-$R^2$	0.00614935
Non-additive GenoBoost	random_3	0.05	0	1000	Covariate-adjusted pseudo-$R^2$	0.00858404
Non-additive GenoBoost	random_4	0.05	0	1000	Covariate-adjusted pseudo-$R^2$	0.00741315
Non-additive GenoBoost	random_5	0.05	0	1000	Covariate-adjusted pseudo-$R^2$	0.00516077
Non-additive GenoBoost	random_6	0.05	0	1000	Covariate-adjusted pseudo-$R^2$	0.00743148
Non-additive GenoBoost	random_7	0.05	0	1000	Covariate-adjusted pseudo-$R^2$	0.00756081
Non-additive GenoBoost	random_8	0.05	0	1000	Covariate-adjusted pseudo-$R^2$	0.00564251
Non-additive GenoBoost	random_9	0.05	0	1000	Covariate-adjusted pseudo-$R^2$	0.00618159
Non-additive GenoBoost	random_0	0.04	0.01	100	Covariate-adjusted pseudo-$R^2$	0.0194108
Non-additive GenoBoost	random_1	0.04	0.01	100	Covariate-adjusted pseudo-$R^2$	0.0266053
Non-additive GenoBoost	random_2	0.04	0.01	100	Covariate-adjusted pseudo-$R^2$	0.0271693
Non-additive GenoBoost	random_3	0.04	0.01	100	Covariate-adjusted pseudo-$R^2$	0.0258127
Non-additive GenoBoost	random_4	0.04	0.01	100	Covariate-adjusted pseudo-$R^2$	0.0248773
Non-additive GenoBoost	random_5	0.04	0.01	100	Covariate-adjusted pseudo-$R^2$	0.032159
Non-additive GenoBoost	random_6	0.04	0.01	100	Covariate-adjusted pseudo-$R^2$	0.0244474
Non-additive GenoBoost	random_7	0.04	0.01	100	Covariate-adjusted pseudo-$R^2$	0.0247166
Non-additive GenoBoost	random_8	0.04	0.01	100	Covariate-adjusted pseudo-$R^2$	0.0388039
Non-additive GenoBoost	random_9	0.04	0.01	100	Covariate-adjusted pseudo-$R^2$	0.023838
Non-additive GenoBoost	random_0	0.04	0.01	1000	Covariate-adjusted pseudo-$R^2$	0.0043236
Non-additive GenoBoost	random_1	0.04	0.01	1000	Covariate-adjusted pseudo-$R^2$	0.00434868
Non-additive GenoBoost	random_2	0.04	0.01	1000	Covariate-adjusted pseudo-$R^2$	0.00482368
Non-additive GenoBoost	random_3	0.04	0.01	1000	Covariate-adjusted pseudo-$R^2$	0.00581127
Non-additive GenoBoost	random_4	0.04	0.01	1000	Covariate-adjusted pseudo-$R^2$	0.00460551
Non-additive GenoBoost	random_5	0.04	0.01	1000	Covariate-adjusted pseudo-$R^2$	0.00568833
Non-additive GenoBoost	random_6	0.04	0.01	1000	Covariate-adjusted pseudo-$R^2$	0.00332832
Non-additive GenoBoost	random_7	0.04	0.01	1000	Covariate-adjusted pseudo-$R^2$	0.00334092
Non-additive GenoBoost	random_8	0.04	0.01	1000	Covariate-adjusted pseudo-$R^2$	0.00650424
Non-additive GenoBoost	random_9	0.04	0.01	1000	Covariate-adjusted pseudo-$R^2$	0.00652425
Additive GenoBoost	random_0	0.08	0.02	100	Covariate-adjusted pseudo-$R^2$	0.0492064
Additive GenoBoost	random_1	0.08	0.02	100	Covariate-adjusted pseudo-$R^2$	0.0587917
Additive GenoBoost	random_2	0.08	0.02	100	Covariate-adjusted pseudo-$R^2$	0.0617644
Additive GenoBoost	random_3	0.08	0.02	100	Covariate-adjusted pseudo-$R^2$	0.0730799
Additive GenoBoost	random_4	0.08	0.02	100	Covariate-adjusted pseudo-$R^2$	0.0543228
Additive GenoBoost	random_5	0.08	0.02	100	Covariate-adjusted pseudo-$R^2$	0.044551
Additive GenoBoost	random_6	0.08	0.02	100	Covariate-adjusted pseudo-$R^2$	0.0700843
Additive GenoBoost	random_7	0.08	0.02	100	Covariate-adjusted pseudo-$R^2$	0.0463602
Additive GenoBoost	random_8	0.08	0.02	100	Covariate-adjusted pseudo-$R^2$	0.0545157
Additive GenoBoost	random_9	0.08	0.02	100	Covariate-adjusted pseudo-$R^2$	0.0566139
Additive GenoBoost	random_0	0.08	0.02	1000	Covariate-adjusted pseudo-$R^2$	0.0193867
Additive GenoBoost	random_1	0.08	0.02	1000	Covariate-adjusted pseudo-$R^2$	0.023906
Additive GenoBoost	random_2	0.08	0.02	1000	Covariate-adjusted pseudo-$R^2$	0.0233701
Additive GenoBoost	random_3	0.08	0.02	1000	Covariate-adjusted pseudo-$R^2$	0.0260847
Additive GenoBoost	random_4	0.08	0.02	1000	Covariate-adjusted pseudo-$R^2$	0.0219419
Additive GenoBoost	random_5	0.08	0.02	1000	Covariate-adjusted pseudo-$R^2$	0.0262938
Additive GenoBoost	random_6	0.08	0.02	1000	Covariate-adjusted pseudo-$R^2$	0.0187974
Additive GenoBoost	random_7	0.08	0.02	1000	Covariate-adjusted pseudo-$R^2$	0.025844
Additive GenoBoost	random_8	0.08	0.02	1000	Covariate-adjusted pseudo-$R^2$	0.0291251
Additive GenoBoost	random_9	0.08	0.02	1000	Covariate-adjusted pseudo-$R^2$	0.0257822
Additive GenoBoost	random_0	0.1	0	100	Covariate-adjusted pseudo-$R^2$	0.0616014
Additive GenoBoost	random_1	0.1	0	100	Covariate-adjusted pseudo-$R^2$	0.0918367
Additive GenoBoost	random_2	0.1	0	100	Covariate-adjusted pseudo-$R^2$	0.0800522
Additive GenoBoost	random_3	0.1	0	100	Covariate-adjusted pseudo-$R^2$	0.0697566
Additive GenoBoost	random_4	0.1	0	100	Covariate-adjusted pseudo-$R^2$	0.073184
Additive GenoBoost	random_5	0.1	0	100	Covariate-adjusted pseudo-$R^2$	0.0703913
Additive GenoBoost	random_6	0.1	0	100	Covariate-adjusted pseudo-$R^2$	0.070929
Additive GenoBoost	random_7	0.1	0	100	Covariate-adjusted pseudo-$R^2$	0.05585
Additive GenoBoost	random_8	0.1	0	100	Covariate-adjusted pseudo-$R^2$	0.0571451
Additive GenoBoost	random_9	0.1	0	100	Covariate-adjusted pseudo-$R^2$	0.0740093
Additive GenoBoost	random_0	0.1	0	1000	Covariate-adjusted pseudo-$R^2$	0.031387
Additive GenoBoost	random_1	0.1	0	1000	Covariate-adjusted pseudo-$R^2$	0.0294101
Additive GenoBoost	random_2	0.1	0	1000	Covariate-adjusted pseudo-$R^2$	0.0291767
Additive GenoBoost	random_3	0.1	0	1000	Covariate-adjusted pseudo-$R^2$	0.0343783
Additive GenoBoost	random_4	0.1	0	1000	Covariate-adjusted pseudo-$R^2$	0.0364192
Additive GenoBoost	random_5	0.1	0	1000	Covariate-adjusted pseudo-$R^2$	0.0317467
Additive GenoBoost	random_6	0.1	0	1000	Covariate-adjusted pseudo-$R^2$	0.0386594
Additive GenoBoost	random_7	0.1	0	1000	Covariate-adjusted pseudo-$R^2$	0.0371182
Additive GenoBoost	random_8	0.1	0	1000	Covariate-adjusted pseudo-$R^2$	0.0345002
Additive GenoBoost	random_9	0.1	0	1000	Covariate-adjusted pseudo-$R^2$	0.0347541
Additive GenoBoost	random_0	0.05	0	100	Covariate-adjusted pseudo-$R^2$	0.0395883
Additive GenoBoost	random_1	0.05	0	100	Covariate-adjusted pseudo-$R^2$	0.040727
Additive GenoBoost	random_2	0.05	0	100	Covariate-adjusted pseudo-$R^2$	0.0275881
Additive GenoBoost	random_3	0.05	0	100	Covariate-adjusted pseudo-$R^2$	0.0325126
Additive GenoBoost	random_4	0.05	0	100	Covariate-adjusted pseudo-$R^2$	0.031269
Additive GenoBoost	random_5	0.05	0	100	Covariate-adjusted pseudo-$R^2$	0.0375362
Additive GenoBoost	random_6	0.05	0	100	Covariate-adjusted pseudo-$R^2$	0.0244228
Additive GenoBoost	random_7	0.05	0	100	Covariate-adjusted pseudo-$R^2$	0.0367136
Additive GenoBoost	random_8	0.05	0	100	Covariate-adjusted pseudo-$R^2$	0.0285876
Additive GenoBoost	random_9	0.05	0	100	Covariate-adjusted pseudo-$R^2$	0.038273
Additive GenoBoost	random_0	0.05	0	1000	Covariate-adjusted pseudo-$R^2$	0.0107452
Additive GenoBoost	random_1	0.05	0	1000	Covariate-adjusted pseudo-$R^2$	0.00816096
Additive GenoBoost	random_2	0.05	0	1000	Covariate-adjusted pseudo-$R^2$	0.00730821
Additive GenoBoost	random_3	0.05	0	1000	Covariate-adjusted pseudo-$R^2$	0.0105534
Additive GenoBoost	random_4	0.05	0	1000	Covariate-adjusted pseudo-$R^2$	0.0080155
Additive GenoBoost	random_5	0.05	0	1000	Covariate-adjusted pseudo-$R^2$	0.00781356
Additive GenoBoost	random_6	0.05	0	1000	Covariate-adjusted pseudo-$R^2$	0.00890065
Additive GenoBoost	random_7	0.05	0	1000	Covariate-adjusted pseudo-$R^2$	0.00909626
Additive GenoBoost	random_8	0.05	0	1000	Covariate-adjusted pseudo-$R^2$	0.0063724
Additive GenoBoost	random_9	0.05	0	1000	Covariate-adjusted pseudo-$R^2$	0.00793487
Additive GenoBoost	random_0	0.04	0.01	100	Covariate-adjusted pseudo-$R^2$	0.0183787
Additive GenoBoost	random_1	0.04	0.01	100	Covariate-adjusted pseudo-$R^2$	0.023456
Additive GenoBoost	random_2	0.04	0.01	100	Covariate-adjusted pseudo-$R^2$	0.0239947
Additive GenoBoost	random_3	0.04	0.01	100	Covariate-adjusted pseudo-$R^2$	0.0243717
Additive GenoBoost	random_4	0.04	0.01	100	Covariate-adjusted pseudo-$R^2$	0.0208467
Additive GenoBoost	random_5	0.04	0.01	100	Covariate-adjusted pseudo-$R^2$	0.0307418
Additive GenoBoost	random_6	0.04	0.01	100	Covariate-adjusted pseudo-$R^2$	0.0209155
Additive GenoBoost	random_7	0.04	0.01	100	Covariate-adjusted pseudo-$R^2$	0.0191797
Additive GenoBoost	random_8	0.04	0.01	100	Covariate-adjusted pseudo-$R^2$	0.0335508
Additive GenoBoost	random_9	0.04	0.01	100	Covariate-adjusted pseudo-$R^2$	0.0228487
Additive GenoBoost	random_0	0.04	0.01	1000	Covariate-adjusted pseudo-$R^2$	0.0039906
Additive GenoBoost	random_1	0.04	0.01	1000	Covariate-adjusted pseudo-$R^2$	0.00466485
Additive GenoBoost	random_2	0.04	0.01	1000	Covariate-adjusted pseudo-$R^2$	0.00422036
Additive GenoBoost	random_3	0.04	0.01	1000	Covariate-adjusted pseudo-$R^2$	0.00600675
Additive GenoBoost	random_4	0.04	0.01	1000	Covariate-adjusted pseudo-$R^2$	0.00483294
Additive GenoBoost	random_5	0.04	0.01	1000	Covariate-adjusted pseudo-$R^2$	0.00595771
Additive GenoBoost	random_6	0.04	0.01	1000	Covariate-adjusted pseudo-$R^2$	0.00370446
Additive GenoBoost	random_7	0.04	0.01	1000	Covariate-adjusted pseudo-$R^2$	0.00372216
Additive GenoBoost	random_8	0.04	0.01	1000	Covariate-adjusted pseudo-$R^2$	0.0058638
Additive GenoBoost	random_9	0.04	0.01	1000	Covariate-adjusted pseudo-$R^2$	0.00618594
LDpred	random_0	0.08	0.02	100	Covariate-adjusted pseudo-$R^2$	0.0449263
LDpred	random_1	0.08	0.02	100	Covariate-adjusted pseudo-$R^2$	0.0533486
LDpred	random_2	0.08	0.02	100	Covariate-adjusted pseudo-$R^2$	0.0338802
LDpred	random_3	0.08	0.02	100	Covariate-adjusted pseudo-$R^2$	0.0275329
LDpred	random_4	0.08	0.02	100	Covariate-adjusted pseudo-$R^2$	0.0406323
LDpred	random_5	0.08	0.02	100	Covariate-adjusted pseudo-$R^2$	0.0428793
LDpred	random_6	0.08	0.02	100	Covariate-adjusted pseudo-$R^2$	0.0611836
LDpred	random_7	0.08	0.02	100	Covariate-adjusted pseudo-$R^2$	0.0300014
LDpred	random_8	0.08	0.02	100	Covariate-adjusted pseudo-$R^2$	0.0483339
LDpred	random_9	0.08	0.02	100	Covariate-adjusted pseudo-$R^2$	0.0184648
LDpred	random_0	0.08	0.02	1000	Covariate-adjusted pseudo-$R^2$	0.0217998
LDpred	random_1	0.08	0.02	1000	Covariate-adjusted pseudo-$R^2$	0.00592453
LDpred	random_2	0.08	0.02	1000	Covariate-adjusted pseudo-$R^2$	0.0148883
LDpred	random_3	0.08	0.02	1000	Covariate-adjusted pseudo-$R^2$	0.0180003
LDpred	random_4	0.08	0.02	1000	Covariate-adjusted pseudo-$R^2$	0.00403589
LDpred	random_5	0.08	0.02	1000	Covariate-adjusted pseudo-$R^2$	0.0194304
LDpred	random_6	0.08	0.02	1000	Covariate-adjusted pseudo-$R^2$	0.0142923
LDpred	random_7	0.08	0.02	1000	Covariate-adjusted pseudo-$R^2$	0.0271879
LDpred	random_8	0.08	0.02	1000	Covariate-adjusted pseudo-$R^2$	0.03008
LDpred	random_9	0.08	0.02	1000	Covariate-adjusted pseudo-$R^2$	0.0149654
LDpred	random_0	0.1	0	100	Covariate-adjusted pseudo-$R^2$	0.0561496
LDpred	random_1	0.1	0	100	Covariate-adjusted pseudo-$R^2$	0.0709673
LDpred	random_2	0.1	0	100	Covariate-adjusted pseudo-$R^2$	0.0588522
LDpred	random_3	0.1	0	100	Covariate-adjusted pseudo-$R^2$	0.0441846
LDpred	random_4	0.1	0	100	Covariate-adjusted pseudo-$R^2$	0.065844
LDpred	random_5	0.1	0	100	Covariate-adjusted pseudo-$R^2$	0.056548
LDpred	random_6	0.1	0	100	Covariate-adjusted pseudo-$R^2$	0.0637612
LDpred	random_7	0.1	0	100	Covariate-adjusted pseudo-$R^2$	0.052317
LDpred	random_8	0.1	0	100	Covariate-adjusted pseudo-$R^2$	0.0379114
LDpred	random_9	0.1	0	100	Covariate-adjusted pseudo-$R^2$	0.0651568
LDpred	random_0	0.1	0	1000	Covariate-adjusted pseudo-$R^2$	0.0230264
LDpred	random_1	0.1	0	1000	Covariate-adjusted pseudo-$R^2$	0.0307742
LDpred	random_2	0.1	0	1000	Covariate-adjusted pseudo-$R^2$	0.0200558
LDpred	random_3	0.1	0	1000	Covariate-adjusted pseudo-$R^2$	0.0363068
LDpred	random_4	0.1	0	1000	Covariate-adjusted pseudo-$R^2$	0.0280346
LDpred	random_5	0.1	0	1000	Covariate-adjusted pseudo-$R^2$	0.00990631
LDpred	random_6	0.1	0	1000	Covariate-adjusted pseudo-$R^2$	0.0381531
LDpred	random_7	0.1	0	1000	Covariate-adjusted pseudo-$R^2$	0.0281334
LDpred	random_8	0.1	0	1000	Covariate-adjusted pseudo-$R^2$	0.0351117
LDpred	random_9	0.1	0	1000	Covariate-adjusted pseudo-$R^2$	0.00903412
LDpred	random_0	0.05	0	100	Covariate-adjusted pseudo-$R^2$	0.0349374
LDpred	random_1	0.05	0	100	Covariate-adjusted pseudo-$R^2$	0.0357161
LDpred	random_2	0.05	0	100	Covariate-adjusted pseudo-$R^2$	0.0241786
LDpred	random_3	0.05	0	100	Covariate-adjusted pseudo-$R^2$	0.0291891
LDpred	random_4	0.05	0	100	Covariate-adjusted pseudo-$R^2$	0.0284626
LDpred	random_5	0.05	0	100	Covariate-adjusted pseudo-$R^2$	0.011821
LDpred	random_6	0.05	0	100	Covariate-adjusted pseudo-$R^2$	0.0227859
LDpred	random_7	0.05	0	100	Covariate-adjusted pseudo-$R^2$	0.0106546
LDpred	random_8	0.05	0	100	Covariate-adjusted pseudo-$R^2$	0.0247273
LDpred	random_9	0.05	0	100	Covariate-adjusted pseudo-$R^2$	0.0353601
LDpred	random_0	0.05	0	1000	Covariate-adjusted pseudo-$R^2$	0.00165624
LDpred	random_1	0.05	0	1000	Covariate-adjusted pseudo-$R^2$	0.0086426
LDpred	random_2	0.05	0	1000	Covariate-adjusted pseudo-$R^2$	0.00376227
LDpred	random_3	0.05	0	1000	Covariate-adjusted pseudo-$R^2$	0.00629549
LDpred	random_4	0.05	0	1000	Covariate-adjusted pseudo-$R^2$	0.00390086
LDpred	random_5	0.05	0	1000	Covariate-adjusted pseudo-$R^2$	0.00363763
LDpred	random_6	0.05	0	1000	Covariate-adjusted pseudo-$R^2$	0.00936508
LDpred	random_7	0.05	0	1000	Covariate-adjusted pseudo-$R^2$	0.0100619
LDpred	random_8	0.05	0	1000	Covariate-adjusted pseudo-$R^2$	0.0081894
LDpred	random_9	0.05	0	1000	Covariate-adjusted pseudo-$R^2$	0.00441812
LDpred	random_0	0.04	0.01	100	Covariate-adjusted pseudo-$R^2$	0.0158987
LDpred	random_1	0.04	0.01	100	Covariate-adjusted pseudo-$R^2$	0.0221369
LDpred	random_2	0.04	0.01	100	Covariate-adjusted pseudo-$R^2$	0.0203241
LDpred	random_3	0.04	0.01	100	Covariate-adjusted pseudo-$R^2$	0.0205002
LDpred	random_4	0.04	0.01	100	Covariate-adjusted pseudo-$R^2$	0.0184846
LDpred	random_5	0.04	0.01	100	Covariate-adjusted pseudo-$R^2$	0.0282376
LDpred	random_6	0.04	0.01	100	Covariate-adjusted pseudo-$R^2$	0.00146514
LDpred	random_7	0.04	0.01	100	Covariate-adjusted pseudo-$R^2$	0.0087725
LDpred	random_8	0.04	0.01	100	Covariate-adjusted pseudo-$R^2$	0.0297975
LDpred	random_9	0.04	0.01	100	Covariate-adjusted pseudo-$R^2$	0.0205144
LDpred	random_0	0.04	0.01	1000	Covariate-adjusted pseudo-$R^2$	0.00103724
LDpred	random_1	0.04	0.01	1000	Covariate-adjusted pseudo-$R^2$	0.00517435
LDpred	random_2	0.04	0.01	1000	Covariate-adjusted pseudo-$R^2$	0.00602921
LDpred	random_3	0.04	0.01	1000	Covariate-adjusted pseudo-$R^2$	0.0060436
LDpred	random_4	0.04	0.01	1000	Covariate-adjusted pseudo-$R^2$	0.00447894
LDpred	random_5	0.04	0.01	1000	Covariate-adjusted pseudo-$R^2$	0.00630336
LDpred	random_6	0.04	0.01	1000	Covariate-adjusted pseudo-$R^2$	0.00440082
LDpred	random_7	0.04	0.01	1000	Covariate-adjusted pseudo-$R^2$	0.00178773
LDpred	random_8	0.04	0.01	1000	Covariate-adjusted pseudo-$R^2$	0.00676017
LDpred	random_9	0.04	0.01	1000	Covariate-adjusted pseudo-$R^2$	0.0070454

## Sheet: Supplementary Figure 11a
method	phenotype	cross validation	metric	stat
GenoBoost	Rheumatoid arthritis	0	Covariate-adjusted pseudo-$R^2$	0.0128517
GenoBoost	Rheumatoid arthritis	1	Covariate-adjusted pseudo-$R^2$	0.0130467
GenoBoost	Rheumatoid arthritis	2	Covariate-adjusted pseudo-$R^2$	0.0119079
GenoBoost	Rheumatoid arthritis	3	Covariate-adjusted pseudo-$R^2$	0.0138229
GenoBoost	Rheumatoid arthritis	4	Covariate-adjusted pseudo-$R^2$	0.0125758
GenoBoost	Psoriasis	0	Covariate-adjusted pseudo-$R^2$	0.042391
GenoBoost	Psoriasis	1	Covariate-adjusted pseudo-$R^2$	0.0456285
GenoBoost	Psoriasis	2	Covariate-adjusted pseudo-$R^2$	0.0421119
GenoBoost	Psoriasis	3	Covariate-adjusted pseudo-$R^2$	0.0442338
GenoBoost	Psoriasis	4	Covariate-adjusted pseudo-$R^2$	0.0435552
Non-additive GenoBoost	Rheumatoid arthritis	0	Covariate-adjusted pseudo-$R^2$	0.0128517
Non-additive GenoBoost	Rheumatoid arthritis	1	Covariate-adjusted pseudo-$R^2$	0.0130467
Non-additive GenoBoost	Rheumatoid arthritis	2	Covariate-adjusted pseudo-$R^2$	0.0122561
Non-additive GenoBoost	Rheumatoid arthritis	3	Covariate-adjusted pseudo-$R^2$	0.0138229
Non-additive GenoBoost	Rheumatoid arthritis	4	Covariate-adjusted pseudo-$R^2$	0.0125758
Non-additive GenoBoost	Psoriasis	0	Covariate-adjusted pseudo-$R^2$	0.042391
Non-additive GenoBoost	Psoriasis	1	Covariate-adjusted pseudo-$R^2$	0.0456285
Non-additive GenoBoost	Psoriasis	2	Covariate-adjusted pseudo-$R^2$	0.0421119
Non-additive GenoBoost	Psoriasis	3	Covariate-adjusted pseudo-$R^2$	0.0442338
Non-additive GenoBoost	Psoriasis	4	Covariate-adjusted pseudo-$R^2$	0.0435552
Additive GenoBoost	Rheumatoid arthritis	0	Covariate-adjusted pseudo-$R^2$	0.0118125
Additive GenoBoost	Rheumatoid arthritis	1	Covariate-adjusted pseudo-$R^2$	0.0101536
Additive GenoBoost	Rheumatoid arthritis	2	Covariate-adjusted pseudo-$R^2$	0.0119079
Additive GenoBoost	Rheumatoid arthritis	3	Covariate-adjusted pseudo-$R^2$	0.0122756
Additive GenoBoost	Rheumatoid arthritis	4	Covariate-adjusted pseudo-$R^2$	0.0124134
Additive GenoBoost	Psoriasis	0	Covariate-adjusted pseudo-$R^2$	0.0412565
Additive GenoBoost	Psoriasis	1	Covariate-adjusted pseudo-$R^2$	0.0428024
Additive GenoBoost	Psoriasis	2	Covariate-adjusted pseudo-$R^2$	0.041095
Additive GenoBoost	Psoriasis	3	Covariate-adjusted pseudo-$R^2$	0.0425093
Additive GenoBoost	Psoriasis	4	Covariate-adjusted pseudo-$R^2$	0.0431663
snpnet	Rheumatoid arthritis	0	Covariate-adjusted pseudo-$R^2$	0.0115178
snpnet	Rheumatoid arthritis	1	Covariate-adjusted pseudo-$R^2$	0.0104878
snpnet	Rheumatoid arthritis	2	Covariate-adjusted pseudo-$R^2$	0.0107313
snpnet	Rheumatoid arthritis	3	Covariate-adjusted pseudo-$R^2$	0.011286
snpnet	Rheumatoid arthritis	4	Covariate-adjusted pseudo-$R^2$	0.0114236
snpnet	Psoriasis	0	Covariate-adjusted pseudo-$R^2$	0.0407376
snpnet	Psoriasis	1	Covariate-adjusted pseudo-$R^2$	0.0433013
snpnet	Psoriasis	2	Covariate-adjusted pseudo-$R^2$	0.0413522
snpnet	Psoriasis	3	Covariate-adjusted pseudo-$R^2$	0.0416901
snpnet	Psoriasis	4	Covariate-adjusted pseudo-$R^2$	0.0425689
Non-additive snpnet	Rheumatoid arthritis	0	Covariate-adjusted pseudo-$R^2$	0.0115396
Non-additive snpnet	Rheumatoid arthritis	1	Covariate-adjusted pseudo-$R^2$	0.0104595
Non-additive snpnet	Rheumatoid arthritis	2	Covariate-adjusted pseudo-$R^2$	0.0106325
Non-additive snpnet	Rheumatoid arthritis	3	Covariate-adjusted pseudo-$R^2$	0.011286
Non-additive snpnet	Rheumatoid arthritis	4	Covariate-adjusted pseudo-$R^2$	0.0114425
Non-additive snpnet	Psoriasis	0	Covariate-adjusted pseudo-$R^2$	0.0426855
Non-additive snpnet	Psoriasis	1	Covariate-adjusted pseudo-$R^2$	0.0451118
Non-additive snpnet	Psoriasis	2	Covariate-adjusted pseudo-$R^2$	0.0430136
Non-additive snpnet	Psoriasis	3	Covariate-adjusted pseudo-$R^2$	0.0427918
Non-additive snpnet	Psoriasis	4	Covariate-adjusted pseudo-$R^2$	0.0439406

[truncated: 12 more sheets: Supplementary Figure 11b, Supplementary Figure 12a, Supplementary Figure 12b, Supplementary Figure 12c, Supplementary Figure 13a, Supplementary Figure 13b, Supplementary Figure 13c, Supplementary Figure 13d, Supplementary Figure 13e, Supplementary Figure 13f, Supplementary Figure 18a, Supplementary Figure 18b]
