# Supplementary material for: A polygenic score method boosted by non-additive models
Source: Nat Commun. 2024 May 29;15:4433. doi: 10.1038/s41467-024-48654-x (PMC11522481; doi:10.1038/s41467-024-48654-x)
Supplement: Supplementary file 5 — Supplementary Data 2 [file 41467_2024_48654_MOESM5_ESM.xlsx]

## Sheet: Supplementary Data 2
phenotype	proportion of non-additive snvs	number of snvs for GenoBoost	number of snvs for snpnet	number of snvs for snpboost	number of snvs for lassosum	number of snvs for C+T	number of snvs for LDpred	number of snvs for PRS-CS	number of snvs for SBayesR	estimated heritability in liability scale
Rheumatoid arthritis	0.533333	30	340	44797	44797	111289	1061489	1040954	417384	0.177977
Psoriasis	0.668889	900	745	27951	27951	176591	1061489	1040954	NaN	0.573301
Gout	0.442857	70	991	1251	1251	181393	1061489	1040954	429652	0.242415
Inflammatory bowel disease	0.533333	30	248	76	76	900	1061489	1040954	414923	0.150966
Asthma	0.607667	3000	5925	202169	202169	147423	1061489	1040954	446362	0.165955
All-cause dementia	0.4	30	134	93	93	173290	1061489	1040954	410451	0.0257313
Alzheimer's disease	0.55	20	323	71	71	170926	1061489	1040954	NaN	0.043528
Atrial fibrillation	0.646	2000	3906	51749	51749	184434	1061489	1040954	434814	0.14461
Breast cancer	0.543333	300	651	2754	2754	112541	1061489	1040954	421617	0.163598
Colorectal cancer	0.516667	120	565	1256	1256	15833	1061489	1040954	415901	0.0753433
Coronary artery disease	0.652667	3000	5002	116331	116331	187048	1061489	1040954	439667	0.163547
Type 2 diabetes	0.6538	5000	5667	125848	125848	195457	1061489	1040954	457377	0.219477
