# Supplementary material for: A polygenic score method boosted by non-additive models
Source: Nat Commun. 2024 May 29;15:4433. doi: 10.1038/s41467-024-48654-x (PMC11522481; doi:10.1038/s41467-024-48654-x)
Supplement: Supplementary file 6 — Supplementary Data 3 [file 41467_2024_48654_MOESM6_ESM.xlsx]

## Sheet: psoriasis
index	iteration	kind	var	chrom	pos	variant_hg38	s0_boost	s1_boost	s2_boost	eps_boost	MAF	model_boost	additive p-value	recessive p-value	dominant p-value	gene	gene_distance	gene_rna	gene_distance_rna	gene_biotype_rna
19	115	snv	rs7291930	22	20876509	22:20522222	0.0036	-0.0052	-0.0051	FALSE	0.2338	dom	6.20816e-07	0.113295	1.02481e-07	MED15	in	MED15,AC007050.17	in	protein_coding,antisense
32	164	snv	rs13395354	2	111600519	2:110842942	0.002	-0.0024	-0.0157	FALSE	0.1839	rec	4.8096e-06	1.29653e-05	0.000285464	ACOXL	in	ACOXL	in	protein_coding
41	179	snv	rs2735079	6	29938932	6:29971155	0.0028	0.0002	-0.0075	FALSE	0.3978	rec	6.57695e-19	1.2715e-14	4.96922e-12	HLA-A	+25271bp	MICD	in	pseudogene
43	181	snv	rs11751451	6	168413393	6:168012713	-0.0021	0.0062	0.0046	FALSE	0.1404	overdom	3.64732e-05	0.625501	8.12673e-06	KIF25	in	KIF25	in	protein_coding
44	185	snv	rs12479220	2	228968345	2:228103629	-0.0021	0.0013	0.0114	FALSE	0.2345	rec	6.16548e-05	9.33729e-05	0.00220148	SPHKAP	in	SPHKAP	in	protein_coding
45	186	snv	rs10193337	2	65586769	2:65359635	-0.0012	0.0107	-0.0012	FALSE	0.0521	overdom	5.48645e-05	0.558943	1.64544e-05	SPRED2	in	SPRED2	in	protein_coding
46	187	snv	rs35316276	16	67850700	16:67816797	0.0032	-0.0044	-0.0028	FALSE	0.2746	overrec	0.000469574	0.913331	7.90412e-06	TSNAXIP1	in	TSNAXIP1	in	protein_coding
47	189	snv	rs3136435	11	46742426	11:46720876	-0.0012	0.0061	0.028	FALSE	0.071	rec	8.33196e-06	0.00054029	6.66865e-05	F2	in	F2	in	protein_coding
53	214	snv	rs4699412	4	96160117	4:95238966	-0.0045	0.0025	0.0032	FALSE	0.3878	dom	7.00393e-05	0.0797015	1.26293e-05	UNC5C	in	UNC5C	in	protein_coding
56	217	snv	rs556895	11	88077479	11:88344311	0.0033	0.0012	-0.005	FALSE	0.4912	rec	1.67002e-05	9.66237e-06	0.00875505	CTSC	+6524bp	CTSC	+6524bp	protein_coding
59	220	snv	rs4466	22	35723831	22:35327838	0.0019	-0.0062	-0.0068	FALSE	0.1264	dom	1.73966e-05	0.295358	9.25693e-06	TOM1	in	TOM1	in	protein_coding
60	221	snv	rs2055059	4	145597759	4:144676607	-0.003	-0.0006	0.0066	FALSE	0.4178	rec	1.22348e-05	6.67946e-06	0.00463702	HHIP	in	HHIP	in	protein_coding
62	223	snv	rs1915919	3	20083881	3:20042389	-0.005	0.0027	0.0016	FALSE	0.4249	dom	0.000378091	0.214244	1.98134e-05	KAT2B	in	KAT2B	in	protein_coding
64	225	snv	rs12884314	14	38542091	14:38072886	0.0025	-0.0044	0.0025	FALSE	0.2516	overrec	0.0162093	0.129424	0.000202684	TTC6	+31444bp	CTD-2058B24.2	in	antisense
65	226	snv	rs1370698	2	12509606	2:12369480	0.0027	-0.0045	-0.0033	FALSE	0.2144	dom	5.22496e-05	0.322666	1.03529e-05	NaN	NaN	AC096559.1	in	lincRNA
67	228	snv	rs17433660	16	65209991	16:65176088	-0.0018	0.0069	0.0051	FALSE	0.1097	overdom	2.48068e-05	0.449471	1.12854e-05	CDH11	+49976bp	RP11-95H3.1	in	lincRNA
70	231	snv	rs1033837	9	14274950	9:14274951	-0.0011	0.01	-0.0011	FALSE	0.0562	overdom	0.000525291	0.0897657	8.6947e-05	NFIB	in	NFIB	in	protein_coding
72	233	snv	rs1513456	4	93276174	4:92355023	-0.0013	0.0054	0.0255	FALSE	0.0903	rec	2.66911e-05	0.00120407	0.000186828	GRID2	in	GRID2	in	protein_coding
73	234	snv	rs9301898	13	94291513	13:93639260	0.0027	0.0006	-0.0055	FALSE	0.3996	rec	2.90971e-05	3.51803e-06	0.0128147	GPC6	in	GPC6	in	protein_coding
74	235	snv	rs8118663	20	31398876	20:32811070	-0.0025	0.0047	-0.0025	FALSE	0.2197	overdom	0.00735256	0.324556	0.000258016	DNMT3B	+1714bp	DNMT3B	+1714bp	protein_coding
78	241	snv	rs5994436	22	32250725	22:31854739	-0.0013	0.0041	0.0204	FALSE	0.0999	rec	0.00012431	0.000486094	0.00110863	DEPDC5	in	DEPDC5	in	protein_coding
81	264	snv	rs1530117	11	96523529	11:96652529	0.0004	-0.0035	0.0157	FALSE	0.1151	rec	0.743491	1.95359e-05	0.400043	NaN	NaN	RP11-360K13.1	in	lincRNA
82	265	snv	rs2887738	10	31282422	10:30993493	-0.0014	0.0081	0.0072	FALSE	0.0768	dom	1.2437e-05	0.383147	8.04779e-06	ZNF438	in	ZNF438	in	protein_coding
84	267	snv	rs2821023	1	3512800	1:3596236	-0.0019	0.0062	0.0046	FALSE	0.1268	overdom	5.68115e-05	0.631553	1.56354e-05	MEGF6	in	MEGF6	in	protein_coding
85	268	snv	rs9294570	6	94036730	6:93327012	0.0023	-0.0048	0.0023	FALSE	0.2077	overrec	0.00436118	0.348416	0.000148959	EPHA7	in	EPHA7	in	protein_coding
88	272	snv	rs6800657	3	159699372	3:159981584	-0.0014	0.0067	-0.0014	FALSE	0.112	overdom	0.0107553	0.0089887	0.000461614	IL12A	-7165bp	IL12A-AS1	in	antisense
90	275	snv	rs4693882	4	88752045	4:87830893	-0.0011	0.0061	0.0278	FALSE	0.0671	rec	6.70196e-05	0.00160659	0.000368588	MEPE	in	MEPE	in	protein_coding
91	276	snv	rs17510449	4	108048311	4:107127154	0.0035	-0.0039	-0.0024	FALSE	0.3339	overrec	0.00591811	0.658971	7.05889e-05	DKK2	in	DKK2	in	protein_coding
92	277	snv	rs6736786	2	177008914	2:176144186	-0.0045	0.0026	0.0018	FALSE	0.4026	dom	0.000345279	0.200658	2.75029e-05	HOXD3	in	HOXD3	in	protein_coding
97	282	snv	rs7141394	14	52586244	14:52119526	-0.0004	0.0024	-0.0118	FALSE	0.2238	rec	0.272771	0.000187492	0.729984	NID2	+50532bp	RP11-1033H12.1	in	lincRNA
98	284	snv	rs17178990	16	24921945	16:24910624	0.0005	-0.0054	0.0241	FALSE	0.0613	rec	0.365789	0.000139242	0.0928267	SLC5A11	in	SLC5A11	in	protein_coding
99	285	snv	rs17429645	8	37336015	8:37478497	-0.001	0.0111	0.0087	FALSE	0.0421	overdom	3.43403e-05	0.89658	1.99739e-05	NaN	NaN	RP11-150O12.1	in	lincRNA
100	286	snv	rs370357	4	187599445	4:186678291	-0.0035	0.0037	0.0022	FALSE	0.3286	overdom	0.00844005	0.76249	0.000216349	FAT1	in	FAT1	in	protein_coding
106	310	snv	rs12576800	11	19336951	11:19315404	0.0021	-0.005	-0.0036	FALSE	0.1693	overrec	0.000343701	0.905837	4.92236e-05	NAV2	-35320bp	RP11-428C19.5	+7046bp	lincRNA
107	313	snv	rs2116441	2	54995746	2:54768609	-0.0047	0.0018	0.0033	FALSE	0.4284	dom	7.92722e-05	0.0388011	2.90986e-05	EML6	in	EML6	in	protein_coding
109	315	snv	rs1379530	3	29622877	3:29581386	0.0026	-0.0042	-0.0035	FALSE	0.2066	dom	0.000167951	0.299856	5.62476e-05	RBMS3	in	RBMS3	in	protein_coding
111	317	snv	rs12329791	21	39646635	21:38274713	0.0023	-0.0048	-0.0034	FALSE	0.1825	overrec	0.000301115	0.531249	7.75421e-05	KCNJ15	in	KCNJ15	in	protein_coding
113	320	snv	rs10814844	9	4103728	9:4103728	0.0041	-0.0027	-0.0023	FALSE	0.3725	dom	0.000123118	0.103489	2.42793e-05	GLIS3	in	GLIS3	in	protein_coding
121	330	snv	rs6957462	7	78079675	7:78450358	0.0032	-0.0033	-0.0036	FALSE	0.2797	dom	0.000224432	0.203885	6.21546e-05	MAGI2	in	MAGI2	in	protein_coding
122	331	snv	rs9949467	18	66443310	18:68776073	-0.0046	0.0027	0.0013	FALSE	0.4347	overdom	0.00323641	0.706081	4.0172e-05	CCDC102B	in	CCDC102B	in	protein_coding
123	332	snv	rs17116813	12	55411716	12:55017932	0.0005	-0.0104	0.0443	FALSE	0.0274	rec	0.0359423	0.00223405	0.0112239	NEUROD4	-2013bp	NEUROD4	-2013bp	protein_coding
128	338	snv	rs605144	18	8811004	18:8811006	0.0029	-0.0036	0.0029	FALSE	0.35	overrec	0.115508	0.139816	0.00172088	SOGA2	in	SOGA2	in	protein_coding
138	369	snv	rs10790490	11	122110188	11:122239480	0.0017	-0.0055	0.0017	FALSE	0.1517	overrec	0.0171633	0.145949	0.0014188	NaN	NaN	RP11-820L6.1	in	processed_transcript
143	376	snv	rs6809084	3	148755571	3:149037784	0.0015	-0.0015	-0.0105	FALSE	0.1833	rec	0.000413244	9.63997e-05	0.00937318	HLTF	in	HLTF	in	protein_coding
145	379	snv	rs1481597	8	13414154	8:13556645	-0.0005	0.0025	-0.0124	FALSE	0.2219	rec	0.484431	0.000177857	0.410825	C8orf48	-10198bp	RP11-145O15.3	-1012bp	antisense
147	382	snv	rs7565062	2	167334085	2:166477575	0.0032	-0.0037	-0.0023	FALSE	0.3102	overrec	0.00254078	0.93867	6.47124e-05	SCN7A	in	SCN7A	in	protein_coding
148	383	snv	rs13084396	3	62986226	3:63000550	-0.0025	0.004	0.0048	FALSE	0.2082	dom	4.90858e-05	0.140893	2.62935e-05	NaN	NaN	LINC00698	in	lincRNA
150	385	snv	rs380170	11	26574630	11:26553083	-0.001	0.0098	-0.001	FALSE	0.0507	overdom	0.000782116	0.0755196	0.000155384	ANO3	in	ANO3	in	protein_coding
151	386	snv	rs17171617	7	39766044	7:39726445	-0.0005	0.0216	-0.0005	FALSE	0.0108	overdom	9.60191e-05	0.0540424	5.90201e-05	RALA	+18321bp	LINC00265	-7187bp	lincRNA
153	390	snv	rs913308	6	147041059	6:146719923	0.0055	-0.0016	-0.0023	FALSE	0.486	dom	0.00105134	0.139724	0.000129042	ADGB	in	ADGB	in	protein_coding
158	395	snv	rs7019406	9	130628024	9:127865745	-0.0006	0.0166	0.0132	FALSE	0.0177	overdom	3.98974e-05	0.970668	3.27176e-05	AK1	-735bp	AK1	-735bp	protein_coding
159	397	snv	rs4684686	3	10420875	3:10379191	-0.0026	0.0039	-0.0026	FALSE	0.2648	overdom	0.0102419	0.372527	0.000254754	ATP2B2	in	ATP2B2	in	protein_coding
160	400	snv	rs13012389	2	29288466	2:29065600	0.0022	-0.0039	0.0022	FALSE	0.2681	overrec	0.118561	0.0464963	0.00279369	C2orf71	in	C2orf71	in	protein_coding
161	401	snv	rs7281211	21	43744941	21:42324831	0.0014	-0.0038	-0.0193	FALSE	0.1209	rec	0.000305856	0.00205907	0.00204258	TFF3	+9180bp	TFF3	+9180bp	protein_coding
163	413	snv	rs11026120	11	21533812	11:21512266	0.0055	-0.0015	-0.0024	FALSE	0.5035	dom	0.000440073	0.0837941	5.8125e-05	NELL1	in	NELL1	in	protein_coding
168	422	snv	rs11089387	22	17442739	22:16961849	-0.0037	0.0026	0.003	FALSE	0.3509	dom	0.000293973	0.177123	5.06438e-05	GAB4	-87bp	GAB4	-87bp	protein_coding
181	442	snv	rs10004310	4	112931501	4:112010345	-0.0024	0.0038	-0.0024	FALSE	0.2822	overdom	0.0989232	0.132621	0.00350215	NaN	NaN	RP11-269F21.3	in	lincRNA
185	452	snv	rs1938776	11	73028078	11:73317033	-0.0006	0.0042	-0.02	FALSE	0.098	rec	0.397264	0.0011142	0.0807402	ARHGEF17	in	ARHGEF17	in	protein_coding
186	453	snv	rs2729017	3	2194392	3:2152708	0.002	-0.005	-0.0036	FALSE	0.1657	overrec	0.000110582	0.486583	2.91053e-05	CNTN4	in	CNTN4	in	protein_coding
194	470	snv	rs700185	5	39206778	5:39206676	-0.0013	0.0071	-0.0013	FALSE	0.0892	overdom	0.00162239	0.195429	0.000232054	FYB	in	FYB	in	protein_coding
195	473	snv	rs10848112	12	130973189	12:130488644	0.0039	-0.0026	-0.0021	FALSE	0.376	dom	0.000990249	0.305406	9.69463e-05	RIMBP2	in	RIMBP2	in	protein_coding
199	480	snv	rs13122305	4	84152973	4:83231820	0.0035	-0.0028	-0.0025	FALSE	0.3425	dom	0.000465344	0.255009	6.47691e-05	COQ2	-29716bp	RP11-576N17.5	-1692bp	lincRNA
200	485	snv	rs9565304	13	77528597	13:76954462	0.0015	-0.0062	0.0015	FALSE	0.1164	overrec	0.00109637	0.472569	0.000167156	IRG1	in	IRG1	in	protein_coding
201	486	snv	rs9822460	3	98073313	3:98354469	-0.0024	0.0039	0.004	FALSE	0.2119	dom	0.000242229	0.282456	9.10936e-05	OR5K4	in	RP11-325B23.2,OR5K4	in	lincRNA,protein_coding
204	492	snv	rs1381065	3	115869444	3:116150597	0.0024	-0.0037	0.0024	FALSE	0.2823	overrec	0.0650353	0.147611	0.00169663	LSAMP	in	LSAMP	in	protein_coding
205	493	snv	rs1379175	7	50160189	7:50120593	-0.0018	0.0053	-0.0018	FALSE	0.1483	overdom	0.00211444	0.507562	0.00023925	ZPBP,C7orf72	in	ZPBP,C7orf72	in	protein_coding,protein_coding
207	496	snv	rs1241486	14	25598159	14:25128953	0.0026	-0.0032	0.0026	FALSE	0.4792	overrec	0.921046	0.0182537	0.0378704	STXBP6	+78656bp	RP11-89K22.1	+1955bp	lincRNA
209	499	snv	rs3768785	2	187506786	2:186642059	-0.0019	0.0041	-0.0019	FALSE	0.2352	overdom	0.113604	0.0285222	0.00324349	ITGAV	in	ITGAV,AC017101.10	in	protein_coding,antisense
214	517	snv	rs4909989	11	11359886	11:11338339	-0.0016	0.0026	0.0152	FALSE	0.1575	rec	0.000156326	0.00160371	0.00134257	GALNT18	in	GALNT18	in	protein_coding
218	524	snv	rs1409568	10	120630785	10:118871273	0.0011	-0.0088	-0.0068	FALSE	0.0586	overrec	0.000273027	0.930108	0.000135766	NaN	NaN	RP11-215A21.2	-776bp	pseudogene
224	536	snv	rs4124581	4	77616748	4:76695595	0.0043	-0.0032	-0.0017	FALSE	0.4297	overrec	0.0209788	0.84538	0.00030382	SHROOM3	in	SHROOM3	in	protein_coding
226	540	snv	rs9374588	6	116311701	6:115990538	-0.0021	0.0002	0.007	FALSE	0.3183	rec	0.000477337	7.12278e-05	0.0271587	FRK	in	FRK	in	protein_coding
227	542	snv	rs613645	9	32507010	9:32507012	-0.0024	-0.0001	0.0068	FALSE	0.3742	rec	0.000193021	0.000107487	0.0135039	DDX58	in	DDX58	in	protein_coding
228	546	snv	rs4504611	8	133106398	8:132094151	-0.0008	0.0072	0.0314	FALSE	0.0492	rec	0.000210889	0.0182659	0.000562774	HHLA1	in	HHLA1	in	protein_coding
229	548	snv	rs11758636	6	27229561	6:27261782	-0.001	0.0085	-0.001	FALSE	0.0524	overdom	3.74946e-11	0.136445	8.2156e-13	PRSS16	+5158bp	PRSS16	+5158bp	protein_coding
230	549	snv	rs11158818	14	70331657	14:69864940	-0.0014	0.0066	-0.0014	FALSE	0.0988	overdom	0.000956017	0.670897	0.0002418	SMOC1	in	SMOC1	in	protein_coding
231	552	snv	rs10007285	4	82431538	4:81510384	-0.0017	0.001	0.0093	FALSE	0.2312	rec	0.000469915	0.00062987	0.00746473	RASGEF1B	in	RASGEF1B	in	protein_coding
234	563	snv	rs1422993	5	147503820	5:148124257	-0.0023	0.0039	-0.0023	FALSE	0.256	overdom	0.0245294	0.265515	0.000807244	SPINK5	in	SPINK5	in	protein_coding
236	566	snv	rs1872282	8	107776199	8:106763971	-0.0014	0.0056	-0.0014	FALSE	0.131	overdom	0.0220423	0.042693	0.00156309	ABRA	in	ABRA	in	protein_coding
239	573	snv	rs2961559	10	4864809	10:4822617	-0.0045	0.0016	0.0029	FALSE	0.4345	dom	0.000542137	0.0959353	0.000143243	AKR1E2	in	AKR1E2	in	protein_coding
242	577	snv	rs11134996	5	176151747	5:176724746	-0.0037	0.0027	0.0015	FALSE	0.3668	dom	0.000573716	0.255397	6.31943e-05	TSPAN17	+65689bp	RP11-375B1.1	in	lincRNA
247	586	snv	rs10869698	9	78726112	9:76111196	0.0048	-0.0013	-0.0029	FALSE	0.4725	dom	5.30128e-05	0.00745586	0.000103452	PCSK5	in	PCSK5	in	protein_coding
248	588	snv	rs9492480	6	130508976	6:130187831	0.0047	-0.0013	-0.0031	FALSE	0.4735	dom	0.000305435	0.0473578	0.000120541	SAMD3	in	SAMD3	in	protein_coding
255	602	snv	rs8082946	18	57854467	18:60187234	0.0016	-0.0014	-0.0103	FALSE	0.2024	rec	0.000559101	0.000353432	0.00936988	NaN	NaN	RP11-795H16.2	-9321bp	pseudogene
256	603	snv	rs7520459	1	186025005	1:186055873	0.0049	-0.003	-0.0014	FALSE	0.4987	overrec	0.0661185	0.555946	0.000341128	HMCN1	in	HMCN1	in	protein_coding
257	604	snv	rs2490232	6	80814802	6:80105085	-0.0021	0.0032	-0.0021	FALSE	0.428	overdom	0.64884	0.00238373	0.0678578	BCKDHB	-1562bp	BCKDHB	-1562bp	protein_coding
264	618	snv	rs11556992	19	38800176	19:38309536	-0.0008	0.0081	0.0347	FALSE	0.042	rec	0.000184319	0.0225384	0.000453205	YIF1B	in	YIF1B	in	protein_coding
265	619	snv	rs432346	1	110432464	1:109889842	-0.0005	0.0186	-0.0005	FALSE	0.013	overdom	0.000329663	0.882134	0.000235461	CSF1	-20400bp	RP11-195M16.1	+3578bp	antisense
268	624	snv	rs499598	2	50528952	2:50301814	-0.0028	0.0036	0.0023	FALSE	0.2704	overdom	0.00250147	0.75784	0.000270774	NRXN1	in	NRXN1	in	protein_coding
273	634	snv	rs12619308	2	179729270	2:178864543	-0.0009	0.0068	0.0302	FALSE	0.0568	rec	0.000486623	0.028273	0.00118365	CCDC141	in	CCDC141	in	protein_coding
275	636	snv	rs11525900	9	10139153	9:10139153	-0.0021	0.0047	0.0033	FALSE	0.1801	overdom	0.00181211	0.947745	0.000274432	PTPRD	in	PTPRD	in	protein_coding
276	639	snv	rs285729	15	93226337	15:92683107	0.0022	-0.004	-0.0052	FALSE	0.1815	dom	0.00108682	0.184109	0.00103794	FAM174B	in	FAM174B	in	protein_coding
281	646	snv	rs6695773	1	224704236	1:224516534	-0.0017	0.0045	-0.0017	FALSE	0.1905	overdom	0.0698304	0.0483303	0.00370762	CNIH3	in	CNIH3	in	protein_coding
283	653	snv	rs7717703	5	66024969	5:66729141	0.0022	-0.0035	0.0022	FALSE	0.3465	overrec	0.180292	0.176153	0.00681054	MAST4	in	MAST4	in	protein_coding
286	666	snv	rs9521140	13	89189649	13:88537394	-0.0028	0.003	-0.0028	FALSE	0.4878	overdom	0.871628	0.0192603	0.0447899	NaN	NaN	LINC00433	-3470bp	lincRNA
291	675	snv	rs6787106	3	56759800	3:56725772	0.0006	-0.0034	0.0166	FALSE	0.142	rec	0.678758	0.00246924	0.149091	ARHGEF3	-1646bp	ARHGEF3	-1646bp	protein_coding
292	676	snv	rs10155977	7	1593963	7:1554327	0.0038	-0.0036	-0.0021	FALSE	0.4012	overrec	0.0322358	0.3444	0.000135686	TMEM184A	in	TMEM184A	in	protein_coding
294	679	snv	rs11651917	17	7618604	17:7715286	-0.0029	0.0036	0.0023	FALSE	0.2872	overdom	0.00546609	0.813821	0.000238318	DNAH2	-2068bp	DNAH2	-2068bp	protein_coding
296	681	snv	rs12536965	7	139563081	7:139863282	-0.0014	0.0032	0.0168	FALSE	0.1346	rec	9.3339e-05	0.0019645	0.000676592	TBXAS1	in	TBXAS1	in	protein_coding
298	684	snv	rs1984673	12	125921617	12:125437071	-0.0044	0.0019	0.0022	FALSE	0.4405	dom	0.000911191	0.126883	0.000202731	TMEM132B	in	TMEM132B	in	protein_coding
299	685	snv	rs4815299	20	24665983	20:24685347	-0.0043	0.0024	0.0011	FALSE	0.4236	dom	0.00641751	0.756596	0.000153479	SYNDIG1	+18731bp	RP5-860P4.2	+4356bp	lincRNA
304	696	snv	rs1893452	18	47483508	18:49957138	-0.004	0.0017	0.0033	FALSE	0.3979	dom	0.000320909	0.0466447	0.00024723	MYO5B	in	MYO5B	in	protein_coding
307	704	snv	rs11026055	11	3252320	11:3231090	-0.0017	0.005	-0.0017	FALSE	0.1564	overdom	0.00743839	0.30796	0.000725348	MRGPRE	in	AC109309.4,MRGPRE	in	antisense,protein_coding
313	720	snv	rs1570487	6	16683859	6:16683628	0.002	-0.0033	0.002	FALSE	0.3552	overrec	0.539183	0.0154976	0.0133	ATXN1	in	ATXN1	in	protein_coding
317	725	snv	rs9894185	17	47556680	17:49479318	0.0032	-0.0026	-0.0034	FALSE	0.3084	dom	0.000177935	0.122347	6.50613e-05	NGFR	-15975bp	RP11-81K2.1	+2330bp	protein_coding
318	727	snv	rs8030739	15	54636532	15:54344334	0.0003	0.0018	-0.0054	FALSE	0.2747	rec	0.0262682	1.3606e-05	0.613394	UNC13C	in	UNC13C	in	protein_coding
319	728	snv	rs10225082	7	134788288	7:135103536	-0.0007	0.0094	-0.0411	FALSE	0.0357	rec	0.00530643	0.0875745	0.00174611	AGBL3,C7orf49	in	AGBL3,C7orf49	in	protein_coding,protein_coding
320	729	snv	rs3850370	14	78534906	14:78068563	0.0026	-0.0033	-0.0042	FALSE	0.2448	dom	0.000355096	0.174403	0.000188649	NaN	NaN	FRDAP	+8285bp	pseudogene
321	731	snv	rs2134012	4	16451346	4:16449723	0.0026	-0.0031	0.0026	FALSE	0.4216	overrec	0.410624	0.10673	0.0115464	LDB2	-51818bp	RP11-446J8.1	in	antisense
323	736	snv	rs9791555	7	33245128	7:33205516	0.0013	-0.0067	-0.0072	FALSE	0.0863	dom	0.000123707	0.420551	9.03225e-05	BBS9	in	BBS9	in	protein_coding
331	765	snv	rs193930	2	8107520	2:7967389	0.0005	0.002	-0.0055	FALSE	0.4312	rec	0.0288622	0.000276127	0.806334	NaN	NaN	LINC00298	in	lincRNA
332	767	snv	rs10875048	1	97595033	1:97129477	-0.002	0.0044	-0.002	FALSE	0.1878	overdom	0.00421044	0.753657	0.000556378	DPYD	in	DPYD,DPYD-AS1	in	protein_coding,antisense
333	770	snv	rs11923220	3	196912276	3:197185405	0.0017	-0.0054	-0.0039	FALSE	0.1343	overrec	0.000434937	0.688071	0.000150947	DLG1	in	DLG1	in	protein_coding
334	772	snv	rs1908446	4	15002784	4:15001160	-0.0005	0.0168	-0.0005	FALSE	0.0154	overdom	0.000357514	0.994195	0.000303584	CPEB2	-1514bp	CPEB2-AS1	in	lincRNA
336	775	snv	rs7824918	8	89126809	8:88114580	0.0007	-0.0057	0.026	FALSE	0.0697	rec	0.0867795	0.0168207	0.0204149	MMP16	in	MMP16	in	protein_coding
338	778	snv	rs3846421	4	7285356	4:7283629	0.0024	-0.0033	0.0024	FALSE	0.3455	overrec	0.152428	0.208098	0.00553376	SORCS2	in	SORCS2	in	protein_coding
340	781	snv	rs4755804	11	44290465	11:44268915	0.0021	-0.0039	0.0021	FALSE	0.234	overrec	0.0259061	0.277846	0.00133939	ALX4	in	ALX4	in	protein_coding
343	787	snv	rs11776081	8	11431222	8:11573713	0.0017	-0.0055	-0.0041	FALSE	0.1314	overrec	0.000365952	0.889143	8.89074e-05	BLK	+9109bp	LINC00208	-2600bp	lincRNA
344	788	snv	rs10948691	6	52118348	6:52253550	-0.0045	0.0027	0.0013	FALSE	0.4715	overdom	0.0370032	0.728183	0.000315697	IL17F	+9013bp	SLC25A20P1	+6188bp	pseudogene
346	794	snv	rs881109	2	231692685	2:230827970	0.0026	-0.0035	-0.0023	FALSE	0.2538	overrec	0.000834465	0.501792	0.000142316	CAB39	+6895bp	CAB39	+6895bp	protein_coding
347	795	snv	rs4850101	2	131733404	2:130975831	-0.0023	-0.0005	0.0051	FALSE	0.365	rec	0.00167223	0.0010145	0.037398	ARHGEF4	in	ARHGEF4	in	protein_coding
350	803	snv	rs6990464	8	8936749	8:9079239	0.0021	-0.0041	-0.0039	FALSE	0.1747	dom	1.90664e-05	0.388662	4.13418e-06	ERI1	in	ERI1	in	protein_coding
355	826	snv	rs7309586	12	120274323	12:119836519	-0.0018	0.0046	-0.0018	FALSE	0.168	overdom	0.0116771	0.360489	0.00131915	CIT	in	CIT	in	protein_coding
359	834	snv	rs10987129	9	128834294	9:126072015	-0.0018	0.0051	0.0037	FALSE	0.1566	overdom	0.00348356	0.748976	0.000625738	NaN	NaN	RP11-343J18.2	in	lincRNA
362	842	snv	rs6766686	3	7170011	3:7128324	-0.002	0.0044	-0.002	FALSE	0.1803	overdom	0.00369936	0.6213	0.000376634	GRM7	in	GRM7	in	protein_coding
366	851	snv	rs9837111	3	69604085	3:69554934	-0.0011	0.0079	-0.0011	FALSE	0.0645	overdom	0.00106947	0.378375	0.000317928	FRMD4B	+12351bp	RP11-62G11.2	-9172bp	lincRNA
370	863	snv	rs12464297	2	70187727	2:69960595	-0.0013	0.0067	-0.0013	FALSE	0.0885	overdom	0.000829624	0.932189	0.000313681	ASPRV1	in	ASPRV1	in	protein_coding
371	865	snv	rs783783	8	85403656	8:84491421	-0.0021	0.0003	0.0075	FALSE	0.3217	rec	0.000458297	0.00054564	0.0114281	NaN	NaN	RALYL	in	protein_coding
373	868	snv	rs7226130	17	49016524	17:50939163	0.0032	-0.0028	-0.002	FALSE	0.3262	dom	0.00142302	0.274474	0.000352041	SPAG9	-23011bp	RP11-700H6.1	in	lincRNA
376	872	snv	rs2633562	3	112196431	3:112477584	0.0005	-0.0094	0.0399	FALSE	0.0285	rec	0.017128	0.0135032	0.00605146	BTLA	in	BTLA	in	protein_coding
380	880	snv	rs17731	10	3821561	10:3779369	0.0036	-0.0024	-0.0021	FALSE	0.3732	dom	0.000889043	0.247937	0.000125463	KLF6	in	KLF6	in	protein_coding
384	888	snv	rs17070005	5	167641067	5:168214062	-0.0015	0.0057	0.0043	FALSE	0.1153	overdom	0.000776363	0.720091	0.000330079	TENM2	in	TENM2	in	protein_coding
385	889	snv	rs10066618	5	115330276	5:115994579	0.0039	-0.002	-0.0025	FALSE	0.4014	dom	0.000388501	0.109097	9.78802e-05	AQPEP	in	AQPEP	in	protein_coding
389	894	snv	rs890564	8	112164318	8:111152089	-0.0018	0.0047	-0.0018	FALSE	0.1642	overdom	0.00388659	0.639178	0.000531652	NaN	NaN	RP11-946L20.4	in	lincRNA
390	896	snv	rs4135247	3	12396588	3:12355089	-0.0018	0.0031	-0.0018	FALSE	0.4328	overdom	0.655065	0.00446356	0.0883363	PPARG	in	PPARG	in	protein_coding
393	906	snv	rs893265	16	55307089	16:55273177	-0.002	-0.0003	0.0047	FALSE	0.3423	rec	0.000443821	8.17985e-05	0.027893	IRX6	-50583bp	RP11-26L20.3	in	antisense
395	913	snv	rs4234445	3	42226151	3:42184659	-0.0031	0.0028	0.0022	FALSE	0.3242	dom	0.00114242	0.311587	0.000216458	TRAK1	in	TRAK1	in	protein_coding
398	918	snv	rs3847384	10	28559892	10:28270963	0.0018	-0.0046	-0.0053	FALSE	0.1523	dom	0.000321455	0.315752	0.000191536	MPP7	in	MPP7	in	protein_coding
400	920	snv	rs260441	19	58741170	19:58229804	0.0032	-0.0034	-0.002	FALSE	0.3387	overrec	0.00881913	0.927039	0.000329063	ZNF544	in	ZNF544,CTD-3138B18.4	in	protein_coding,protein_coding
402	924	snv	rs2293888	8	116522025	8:115509798	0.0019	-0.004	0.0019	FALSE	0.2191	overrec	0.0261306	0.322158	0.00193098	TRPS1	in	TRPS1,AF178030.2	in	protein_coding,antisense
403	926	snv	rs8018746	14	92907993	14:92441649	0.0026	-0.0039	-0.0026	FALSE	0.2658	overrec	0.0179736	0.425987	0.000719773	SLC24A4	in	SLC24A4	in	protein_coding
404	928	snv	rs7236649	18	73118476	18:75406521	0.0005	-0.0118	0.0496	FALSE	0.0195	rec	0.0165432	0.0211705	0.00708834	SMIM21	-2955bp	RP11-321M21.3	-491bp	protein_coding
405	930	snv	rs269319	1	53133866	1:52668194	-0.0034	0.0027	0.0015	FALSE	0.3608	overdom	0.00261995	0.53443	0.00019243	FAM159A	in	FAM159A	in	protein_coding
417	954	snv	rs8005104	14	50880477	14:50413759	0.0023	-0.0036	0.0023	FALSE	0.2585	overrec	0.0261279	0.322402	0.00112212	CDKL1	in	CDKL1	in	protein_coding
418	956	snv	rs6732694	2	235806253	2:234897609	-0.0023	0.0037	0.0025	FALSE	0.2152	overdom	0.000747	0.404961	0.000238001	SH3BP4	-54364bp	AC010148.1	in	processed_transcript
421	964	snv	rs10130333	14	89859746	14:89393402	-0.0024	0.0032	-0.0024	FALSE	0.3506	overdom	0.317326	0.079333	0.0112274	FOXN3	in	FOXN3	in	protein_coding
425	971	snv	rs4714738	6	44056585	6:44088848	0.0013	-0.0027	-0.0149	FALSE	0.1456	rec	0.000906672	0.00356584	0.00548603	MRPL14	-24609bp	RP5-1120P11.4	-394bp	pseudogene
428	979	snv	rs11122614	1	230967445	1:230831699	0.0015	-0.0051	0.0015	FALSE	0.1472	overrec	0.00703345	0.500592	0.00113897	C1orf198	-5420bp	C1orf198	-5420bp	protein_coding
430	982	snv	rs7624577	3	23657017	3:23615526	-0.0023	0.0031	-0.0023	FALSE	0.3573	overdom	0.391759	0.0560652	0.0134697	UBE2E2	+23733bp	RNU6-922P	+1767bp	snRNA
436	1006	snv	rs2123205	9	28064791	9:28064793	-0.0017	0.0007	0.008	FALSE	0.2479	rec	0.000527318	0.000255516	0.0125434	LINGO2	in	LINGO2	in	protein_coding
438	1014	snv	rs9362633	6	90001542	6:89291823	-0.0007	0.006	0.026	FALSE	0.0427	rec	0.000747249	0.000512041	0.00316847	GABRR2	in	GABRR2	in	protein_coding
439	1015	snv	rs4676448	2	241692539	2:240753122	0.0039	-0.0027	-0.0014	FALSE	0.4188	overrec	0.0133803	0.922231	0.000358162	KIF1A	in	KIF1A	in	protein_coding
441	1022	snv	rs415023	20	5785540	20:5804894	0.0025	-0.0036	-0.0023	FALSE	0.2549	overrec	0.00347146	0.727304	0.000560064	C20orf196	in	C20orf196	in	protein_coding
449	1040	snv	rs11765940	7	129978082	7:130338242	-0.0006	0.0029	-0.0144	FALSE	0.1552	rec	0.944761	0.00265336	0.269624	CPA5	-6548bp	snoU13	-6173bp	snoRNA
461	1083	snv	rs1252982	14	59696034	14:59229316	-0.0014	0.0049	-0.0014	FALSE	0.1488	overdom	0.0458366	0.0734324	0.00442039	DAAM1	in	DAAM1	in	protein_coding
466	1100	snv	rs17173843	11	1679711	11:1658481	-0.0017	0.0045	-0.0017	FALSE	0.1742	overdom	0.0219617	0.314033	0.00259693	KRTAP5-5	+27551bp	AP006285.7	-4103bp	lincRNA
471	1109	snv	rs4673501	2	211024197	2:210159473	-0.0028	0.0037	0.0024	FALSE	0.3026	overdom	0.0254772	0.381137	0.00067362	KANSL1L	in	KANSL1L	in	protein_coding
476	1120	snv	rs10402236	19	3357780	19:3357782	0.0007	-0.0061	0.0277	FALSE	0.0614	rec	0.0608399	0.0191475	0.0154178	NFIC	-1781bp	NFIC	-1781bp	protein_coding
478	1128	snv	rs6722569	2	72206006	2:71978876	-0.0027	-0.0013	0.0027	FALSE	0.4944	rec	0.000266622	7.26899e-05	0.0458768	NaN	NaN	RPS20P10	-5306bp	pseudogene
480	1132	snv	rs7165795	15	33478672	15:33186471	-0.0009	0.0091	-0.0009	FALSE	0.0466	overdom	0.00150574	0.578631	0.000708768	FMN1	in	FMN1	in	protein_coding
487	1147	snv	rs17589916	4	117759945	4:116838789	-0.0012	0.0019	0.0112	FALSE	0.1427	rec	0.000731371	0.000368385	0.00827233	NaN	NaN	RNU6-119P	-490bp	snRNA
488	1148	snv	rs12425421	12	109323647	12:108929871	0.0008	-0.0098	-0.0076	FALSE	0.0408	overrec	0.000776589	0.971034	0.000492698	DAO	+28828bp	SVOP	in	protein_coding
494	1157	snv	rs13267142	8	23553455	8:23695942	0	-0.0018	0.0075	FALSE	0.286	rec	0.108983	0.000443391	0.903387	NKX2-6	-6509bp	NKX2-6	-6509bp	protein_coding
497	1171	snv	rs12763487	10	12490818	10:12448819	0.0005	-0.0024	0.0119	FALSE	0.2004	rec	0.624246	0.00125081	0.463857	CAMK1D	in	CAMK1D	in	protein_coding
498	1172	snv	rs2052022	17	15404987	17:15501673	-0.0044	0.0019	0.0016	FALSE	0.4512	dom	0.00288801	0.283261	0.000286948	CDRT4,TVP23C	in	CDRT4,TVP23C-CDRT4,TVP23C	in	protein_coding,protein_coding,protein_coding
502	1182	snv	rs7800698	7	114592233	7:114952178	-0.0018	0.0045	0.0033	FALSE	0.1589	overdom	0.000621899	0.558763	0.000226753	MDFIC	in	MDFIC	in	protein_coding
504	1188	snv	rs8084060	18	45749905	18:48223534	-0.0026	0.0029	-0.0026	FALSE	0.4411	overdom	0.437283	0.172411	0.0192579	ZBTB7C	in	ZBTB7C	in	protein_coding
506	1190	snv	rs943450	10	6606435	10:6564473	-0.0017	0.0048	0.0035	FALSE	0.1476	overdom	0.00141288	0.716541	0.000506993	PRKCQ	in	PRKCQ	in	protein_coding
512	1203	snv	rs160436	8	90681455	8:89669227	0.0006	-0.0125	-0.015	FALSE	0.0243	dom	0.00032014	0.675546	0.000281334	RIPK2	-88520bp	RP11-37B2.1	in	lincRNA
515	1213	snv	rs11788070	9	34415648	9:34415650	0.0045	-0.0011	-0.0028	FALSE	0.4828	dom	0.000538386	0.0366173	0.000407715	FAM219A	in	FAM219A	in	protein_coding
517	1215	snv	rs4294147	7	154693614	7:154901904	0.0005	0.0019	-0.005	FALSE	0.4282	rec	0.027521	0.000369289	0.727262	DPP6	+7619bp	DPP6	+7619bp	protein_coding
521	1221	snv	rs16953644	15	69961961	15:69669622	0.0005	-0.009	0.0386	FALSE	0.0315	rec	0.0219235	0.0265133	0.00879445	NaN	NaN	RP11-279F6.3	in	lincRNA
522	1222	snv	rs2214172	10	24651563	10:24362634	-0.0013	0.0012	0.0085	FALSE	0.1766	rec	0.000850163	8.07758e-05	0.0172788	KIAA1217	in	KIAA1217	in	protein_coding
526	1230	snv	rs1972937	18	21682649	18:24102685	0.0031	-0.0027	-0.0016	FALSE	0.3274	overrec	0.00243529	0.59426	0.000210735	TTC39C	in	TTC39C	in	protein_coding
529	1239	snv	rs887797	17	64579445	17:66583327	-0.0029	0.0033	0.002	FALSE	0.3212	overdom	0.0140261	0.741003	0.000546767	PRKCA	in	PRKCA	in	protein_coding
530	1242	snv	rs9669555	12	27426798	12:27273865	-0.001	0.0081	0.0063	FALSE	0.0564	overdom	0.000451071	0.775465	0.000296845	STK38L	in	STK38L	in	protein_coding
532	1246	snv	rs7952436	11	67024534	11:67257063	-0.0012	0.0066	0.0051	FALSE	0.083	overdom	0.00049305	0.719079	0.000279709	KDM2A	in	KDM2A	in	protein_coding
538	1258	snv	rs17724727	18	61835128	18:64167893	0.0015	-0.0054	-0.004	FALSE	0.1153	overrec	0.000711496	0.574419	0.000370447	NaN	NaN	RP11-146N18.1	in	lincRNA
540	1264	snv	rs1708693	18	34010998	18:36431035	-0.0021	0.0037	0.003	FALSE	0.2082	dom	0.000699146	0.359524	0.000270996	FHOD3	in	FHOD3	in	protein_coding
543	1270	snv	rs4658858	1	242941556	1:242778254	-0.0016	0	0.0049	FALSE	0.2748	rec	0.000667454	2.09522e-05	0.0406633	NaN	NaN	RSL24D1P4	+5151bp	pseudogene
544	1271	snv	rs8059496	16	69115649	16:69081746	-0.0015	0.0008	0.0076	FALSE	0.2241	rec	0.000495733	0.000118439	0.013362	TANGO6	in	TANGO6	in	protein_coding
548	1280	snv	rs3931020	1	75235317	1:74769633	-0.0028	0.0026	0.0038	FALSE	0.296	dom	0.000739752	0.1302	0.000462265	TYW3	+2955bp	TYW3	+2955bp	protein_coding
549	1283	snv	rs12487684	3	77281677	3:77232526	-0.002	0.0043	0.003	FALSE	0.1897	overdom	0.0085591	0.866874	0.00177396	ROBO2	in	ROBO2	in	protein_coding
550	1284	snv	rs10095762	8	129498584	8:128486338	0.0019	-0.0003	-0.0067	FALSE	0.305	rec	0.00110703	0.000545764	0.0252055	NaN	NaN	RP11-89M16.1	in	processed_transcript
552	1287	snv	rs7200434	16	686398	16:636398	0.0004	-0.0111	0.0465	FALSE	0.0196	rec	0.0271515	0.0163001	0.0122319	C16orf13	+40bp	C16orf13	+40bp	protein_coding
553	1288	snv	rs7301360	12	12942533	12:12789599	0.0017	-0.0048	-0.0035	FALSE	0.1508	overrec	0.00140161	0.893174	0.000375447	APOLD1	in	APOLD1	in	protein_coding
555	1293	snv	rs2763529	14	103654939	14:103188602	0.0011	-0.0068	0.0011	FALSE	0.0784	overrec	0.00381473	0.302689	0.000979864	TNFAIP2	+51163bp	LINC00605	in	lincRNA
559	1300	snv	rs4883646	13	114824885	13:114059410	0.0003	-0.0046	0.0201	FALSE	0.0542	rec	0.662794	9.05521e-05	0.240582	RASA3	in	RASA3	in	protein_coding
564	1320	snv	rs12327342	18	55306160	18:57638928	0.0016	-0.0007	-0.0076	FALSE	0.2362	rec	0.000928118	0.000734108	0.0138861	ATP8B1	-7498bp	RP11-35G9.3	in	antisense
568	1328	snv	rs10845970	12	14471787	12:14318853	-0.0003	-0.0018	0.0059	FALSE	0.3443	rec	0.148291	0.00301282	0.980551	ATF7IP	-46823bp	RN7SL676P	+7238bp	misc_RNA
575	1339	snv	rs2067618	2	237642187	2:236733544	0.0003	-0.003	0.0137	FALSE	0.0931	rec	0.861282	6.26474e-05	0.426465	NaN	NaN	AC011286.1	in	lincRNA
581	1350	snv	rs17712087	8	72244775	8:71332540	-0.0021	0.0036	-0.0021	FALSE	0.2143	overdom	0.0124775	0.61528	0.00140869	EYA1	in	EYA1	in	protein_coding
587	1359	snv	rs10879956	12	76057811	12:75664031	-0.0021	0.0031	-0.0021	FALSE	0.3576	overdom	0.270377	0.114649	0.00970981	NaN	NaN	RP11-114H23.1	in	lincRNA
588	1360	snv	rs4982055	14	33607638	14:33138432	0.003	-0.0024	-0.0029	FALSE	0.3225	dom	0.00157239	0.256496	0.000471444	NPAS3	in	NPAS3	in	protein_coding
589	1363	snv	rs4674194	2	201445152	2:200580429	0.0042	-0.0014	-0.0028	FALSE	0.4521	dom	0.00105069	0.079279	0.000491085	SGOL2	in	SGOL2	in	protein_coding
590	1364	snv	rs4504918	1	200557767	1:200588639	0.0001	-0.0019	0.0081	FALSE	0.2362	rec	0.205739	0.000617439	0.950038	KIF14	in	KIF14	in	protein_coding
594	1371	snv	rs8179281	1	147308112	1:147835977	0.0019	-0.0039	-0.0052	FALSE	0.1737	dom	0.00127646	0.274212	0.000922986	GJA5	+62628bp	RP11-314N2.2	-4984bp	pseudogene
600	1380	snv	rs12679324	8	32375126	8:32517610	-0.0005	0.0121	0.0498	FALSE	0.0187	rec	0.000946173	0.0604724	0.00152103	NRG1	in	NRG1	in	protein_coding
603	1391	snv	rs731589	8	135860401	8:134848158	-0.0025	0.003	-0.0025	FALSE	0.3539	overdom	0.173735	0.191004	0.00604066	NaN	NaN	RP11-1057B8.2	-1777bp	lincRNA
604	1392	snv	rs11712293	3	27180835	3:27139344	-0.0025	0.0029	0.004	FALSE	0.2621	dom	0.000510054	0.162267	0.000283008	NEK10	in	NEK10	in	protein_coding
607	1396	snv	rs16898725	5	22719871	5:22719762	0.0006	-0.0074	0.0324	FALSE	0.0405	rec	0.055116	0.00732314	0.0170465	CDH12	in	CDH12	in	protein_coding
608	1398	snv	rs4779148	15	80047021	15:79754679	-0.0011	0.0056	-0.0011	FALSE	0.1117	overdom	0.0506423	0.0133797	0.00489377	MTHFS	-78906bp	RP11-591L14.1	+2630bp	pseudogene
612	1404	snv	rs16858691	2	219018130	2:218153407	0.001	-0.0079	-0.0087	FALSE	0.0556	dom	0.000258822	0.477348	0.000232942	CXCR1	-9438bp	CXCR1	-9438bp	protein_coding
614	1406	snv	rs208381	20	52611540	20:53995001	-0.0013	0.0059	-0.0013	FALSE	0.1017	overdom	0.00499093	0.460157	0.00120837	BCAS1	in	BCAS1	in	protein_coding
615	1413	snv	rs7180218	15	68638607	15:68346269	-0.0002	0.002	-0.0091	FALSE	0.2755	rec	0.31058	0.000931708	0.639317	ITGA11	in	ITGA11	in	protein_coding
618	1419	snv	rs2071302	6	26094130	6:26093902	-0.0004	0.0187	-0.0004	FALSE	0.0113	overdom	0.00336575	0.913441	0.00235134	HFE	in	HFE	in	protein_coding
619	1421	snv	rs10847524	12	128570774	12:128086229	-0.0019	0.003	-0.0019	FALSE	0.3685	overdom	0.803372	0.0135527	0.038257	NaN	NaN	RP13-653N12.1	-756bp	lincRNA
624	1434	snv	rs883328	1	157147109	1:157177319	-0.0038	0.0022	0.0014	FALSE	0.4136	dom	0.00269384	0.339834	0.000277903	ETV3	+38843bp	RP11-71G12.1	-8069bp	lincRNA
628	1443	snv	rs4252690	1	204498364	1:204529236	-0.0006	0.0128	-0.0006	FALSE	0.0227	overdom	0.000788119	0.538461	0.000524917	MDM4	in	MDM4,RP11-430C7.2	in	protein_coding,pseudogene
630	1446	snv	rs7784041	7	124288203	7:124648149	-0.0043	0.0024	0.001	FALSE	0.4791	overdom	0.0271796	0.931782	0.000613875	GPR37	-97848bp	RNU6-102P	+327bp	snRNA
637	1476	snv	rs1221868	18	50152229	18:52625859	-0.0016	0.0012	0.0097	FALSE	0.2179	rec	0.0014307	0.00258893	0.0122931	DCC	in	DCC	in	protein_coding
649	1504	snv	rs2013847	16	84587960	16:84554354	-0.0033	0.0035	0.0022	FALSE	0.3638	overdom	0.0822468	0.186913	0.00091174	TLDC1	+321bp	TLDC1	+321bp	protein_coding
651	1513	snv	rs992952	2	21493269	2:21270397	-0.0009	0.0059	0.0263	FALSE	0.0595	rec	0.00064388	0.0304952	0.00149966	NaN	NaN	AC067959.1	in	lincRNA
653	1515	snv	rs9894270	17	74944709	17:76948627	-0.0007	0.0067	0.0288	FALSE	0.0392	rec	0.0024347	0.00752262	0.00640813	MGAT5B	in	MGAT5B	in	protein_coding
654	1516	snv	rs16870132	5	91144564	5:91848747	0.0004	-0.0117	0.0488	FALSE	0.0199	rec	0.00752157	0.0541005	0.00367164	NaN	NaN	PCBP2P3	+4218bp	pseudogene
659	1523	snv	rs3748873	2	197092767	2:196228043	0.0025	-0.0027	-0.004	FALSE	0.2658	dom	0.000415686	0.136711	0.000258317	HECW2	in	HECW2	in	protein_coding
661	1532	snv	rs2292796	2	121807804	2:121050228	0.0031	-0.0025	-0.0021	FALSE	0.3353	dom	0.00363785	0.522759	0.000453961	GLI2	+57575bp	Y_RNA	+9518bp	misc_RNA
663	1535	snv	rs4910752	11	5370955	11:5349725	-0.0003	0.002	-0.0092	FALSE	0.2435	rec	0.264113	0.000930525	0.827865	HBG2,HBE1	in	HBG2,HBE1,AC104389.28	in	protein_coding,protein_coding,processed_transcript
665	1540	snv	rs12889206	14	68769182	14:68302465	-0.002	0.0036	0.0041	FALSE	0.1939	dom	0.00238514	0.452246	0.00111581	RAD51B	in	RAD51B	in	protein_coding
666	1542	snv	rs6139109	20	391025	20:410381	-0.0015	0.0049	0.0046	FALSE	0.1268	dom	0.000689201	0.447753	0.000409697	RBCK1	in	RBCK1	in	protein_coding
667	1544	snv	rs3755547	2	160998792	2:160142281	0.0004	-0.0066	0.0282	FALSE	0.0365	rec	0.175381	0.000753273	0.0628928	ITGB6	in	ITGB6	in	protein_coding
668	1545	snv	rs10430126	1	48222050	1:47756378	0.0019	-0.0039	-0.0038	FALSE	0.1858	dom	0.00042257	0.323416	0.000207261	FLJ00388	-4929bp	TRABD2B	-4150bp	protein_coding
669	1550	snv	rs13387435	2	113391948	2:112634371	-0.0022	0.0036	0.0025	FALSE	0.2064	overdom	0.00113465	0.564443	0.000305781	SLC20A1	-11486bp	AC079922.3	-7461bp	lincRNA
670	1553	snv	rs2791188	10	72516138	10:70756382	-0.0017	0.004	-0.0017	FALSE	0.1867	overdom	0.0151625	0.226932	0.000968489	ADAMTS14	in	ADAMTS14	in	protein_coding
671	1554	snv	rs749005	6	6283666	6:6283433	-0.0018	0.0044	0.0032	FALSE	0.155	overdom	0.0005793	0.535685	0.00023687	F13A1	in	F13A1	in	protein_coding
672	1556	snv	rs6660732	1	65031000	1:64565317	0.0005	-0.0053	0.0241	FALSE	0.062	rec	0.127195	0.0149106	0.0389923	CACHD1	in	CACHD1	in	protein_coding
673	1557	snv	rs266094	10	44864300	10:44368852	0.0013	-0.0025	-0.0141	FALSE	0.1488	rec	0.00179774	0.0098114	0.00768477	CXCL12	in	CXCL12	in	protein_coding
675	1563	snv	rs220862	11	115295919	11:115425200	0.0017	-0.0046	-0.0033	FALSE	0.1557	overrec	0.00240543	0.902792	0.000683274	CADM1	in	CADM1	in	protein_coding
677	1568	snv	rs7175883	15	61124220	15:60832021	-0.0006	0.0115	-0.0006	FALSE	0.0277	overdom	0.00174008	0.365706	0.000919522	RORA	in	RORA	in	protein_coding
681	1576	snv	rs11222848	11	131820474	11:131950580	0.0006	-0.005	0.0231	FALSE	0.0719	rec	0.171198	0.00793072	0.0440469	NTM	in	NTM	in	protein_coding
682	1578	snv	rs9511199	13	24897901	13:24323763	-0.0009	0.0042	0.0195	FALSE	0.0778	rec	0.00223456	0.00582328	0.0081513	C1QTNF9	+1228bp	C1QTNF9	+1228bp	protein_coding
683	1580	snv	rs4704738	5	156561748	5:157134737	-0.0021	0.0034	0.0051	FALSE	0.1901	dom	0.000913309	0.179257	0.000824231	HAVCR2	in	HAVCR2	in	protein_coding
687	1587	snv	rs7168512	15	101186633	15:100646428	0.0039	-0.0018	-0.0023	FALSE	0.4257	dom	0.00150087	0.162023	0.000347144	ASB7	in	ASB7,RP11-192M23.1	in	protein_coding,pseudogene
698	1622	snv	rs11125515	2	53886799	2:53659662	-0.0026	0.0031	0.002	FALSE	0.2687	overdom	0.00450216	0.808695	0.000572553	GPR75-ASB3	in	GPR75-ASB3	in	protein_coding
699	1623	snv	rs6504034	17	59392826	17:61315465	-0.0015	0.0046	-0.0015	FALSE	0.1557	overdom	0.017341	0.331717	0.00241988	BCAS3	in	BCAS3	in	protein_coding
701	1626	snv	rs6534171	4	121060772	4:120139617	0	-0.0018	0.0071	FALSE	0.2644	rec	0.142358	0.000656331	0.926921	MAD2L1	+72543bp	RP11-679C8.2	in	antisense
703	1634	snv	rs17102673	1	79518810	1:79053125	0.0013	-0.0055	0.0013	FALSE	0.1148	overrec	0.00567567	0.482917	0.00129729	ELTD1	+46407bp	PSAT1P3	-1820bp	pseudogene
706	1639	snv	rs9401591	6	123076051	6:122754906	-0.0007	0.0104	-0.0007	FALSE	0.033	overdom	0.000878547	0.60794	0.000478682	FABP7	-24569bp	RN7SL564P	+9358bp	misc_RNA
708	1643	snv	rs10861406	12	105754287	12:105360509	0.0023	-0.003	0.0023	FALSE	0.3531	overrec	0.224161	0.120309	0.00680628	C12orf75	in	C12orf75	in	protein_coding
709	1644	snv	rs7070298	10	20631413	10:20342484	0.0013	-0.0043	0.0013	FALSE	0.174	overrec	0.167072	0.0109628	0.0114073	PLXDC2	+52628bp	AMD1P1	-7565bp	pseudogene
711	1656	snv	rs3748079	6	33588147	6:33620370	-0.0017	0.0039	-0.0017	FALSE	0.2017	overdom	0.0424802	0.248962	0.00415837	ITPR3	in	ITPR3	in	protein_coding
712	1659	snv	rs7803879	7	47937105	7:47897508	-0.0034	0.0019	0.0029	FALSE	0.3882	dom	0.00103503	0.134488	0.000363363	HUS1,PKD1L1	in	HUS1,PKD1L1	in	protein_coding,protein_coding
720	1682	snv	rs3735650	7	92988398	7:93359086	-0.004	0.0022	0.001	FALSE	0.4443	overdom	0.0217758	0.822489	0.000979637	CCDC132	+60bp	CCDC132	+60bp	protein_coding
721	1684	snv	rs2707210	12	6902002	12:6792836	-0.0043	0.0018	0.0014	FALSE	0.4714	dom	0.00433037	0.308293	0.000393282	CD4	in	CD4	in	protein_coding
725	1688	snv	rs1202394	7	148916044	7:149218952	0.0015	-0.0049	-0.0037	FALSE	0.1289	dom	0.00115857	0.557247	0.000606847	ZNF282	in	ZNF282	in	protein_coding
726	1690	snv	rs12879369	14	23273057	14:22803848	0.0045	-0.0014	-0.0021	FALSE	0.4812	dom	0.00333627	0.176582	0.000697828	SLC7A7	in	SLC7A7	in	protein_coding
730	1700	snv	rs9870609	3	192562429	3:192844640	-0.0036	0.002	0.0021	FALSE	0.3978	dom	0.00278129	0.306621	0.000419494	MB21D2	in	MB21D2	in	protein_coding
731	1702	snv	rs1466020	2	98365250	2:97748787	0.0004	-0.0022	0.0109	FALSE	0.214	rec	0.62995	0.0029004	0.471611	TMEM131	-7549bp	TMEM131	-7549bp	protein_coding
739	1729	snv	rs149640	14	72654253	14:72187545	-0.0014	0.005	-0.0014	FALSE	0.1294	overdom	0.00519603	0.392987	0.000758664	RGS6	in	RGS6	in	protein_coding
740	1732	snv	rs358248	4	22783714	4:22782091	-0.0032	0.0023	0.0022	FALSE	0.3443	dom	0.00911139	0.722734	0.000934957	NaN	NaN	GBA3	in	polymorphic_pseudogene
746	1741	snv	rs9557810	13	102781655	13:102129305	-0.0005	0.0109	0.0449	FALSE	0.0185	rec	0.000724313	0.00702635	0.00164163	FGF14	in	FGF14	in	protein_coding
748	1743	snv	rs4529997	13	32689584	13:32115447	-0.0006	0.0082	-0.0357	FALSE	0.037	rec	0.0154011	0.0889903	0.00600738	FRY	in	FRY	in	protein_coding
749	1747	snv	rs9400212	6	97096065	6:96648189	0.0022	-0.0031	0.0022	FALSE	0.3439	overrec	0.137441	0.338473	0.00817665	FHL5	+31553bp	RPS7P8	-300bp	pseudogene
750	1750	snv	rs4720761	7	8087091	7:8047461	-0.0041	0.0013	0.0025	FALSE	0.4531	dom	0.0025179	0.157906	0.000669798	GLCCI1	in	GLCCI1	in	protein_coding
755	1764	snv	rs2209363	1	187163851	1:187194719	0.0015	-0.0013	-0.0095	FALSE	0.2087	rec	0.00237969	0.00217423	0.020726	NaN	NaN	LINC01036	in	lincRNA
756	1767	snv	rs2427339	20	61008537	20:62433481	-0.0013	0.0054	-0.0013	FALSE	0.1112	overdom	0.00509312	0.687477	0.00156233	RBBP8NL	+5948bp	RP5-908M14.5	+1969bp	lincRNA
761	1774	snv	rs1551564	5	58734162	5:59438336	0.0026	-0.0033	-0.0021	FALSE	0.277	overrec	0.0165577	0.660253	0.00111175	PDE4D	in	PDE4D	in	protein_coding
767	1786	snv	rs2181304	13	37272398	13:36698261	0.0035	-0.0023	-0.0011	FALSE	0.4022	overrec	0.00572991	0.5258	0.000449315	SERTM1	+422bp	SERTM1	+422bp	protein_coding
774	1796	snv	rs7569198	2	134356844	2:133599273	0.0004	-0.0026	0.0121	FALSE	0.142	rec	0.812405	0.00118044	0.439551	NCKAP5	+30810bp	RN7SKP93	+2874bp	misc_RNA
775	1799	snv	rs396419	14	27784439	14:27315233	-0.004	0.0028	0.0014	FALSE	0.4666	overdom	0.0828374	0.491666	0.000838529	NaN	NaN	CTD-3006G17.2	in	pseudogene
782	1807	snv	rs4489875	13	36080945	13:35506808	-0.0006	0.0114	0.0133	FALSE	0.0268	dom	0.000527914	0.733839	0.000481313	NBEA	in	NBEA	in	protein_coding
790	1821	snv	rs1474028	4	153863214	4:152942062	0.0017	-0.0041	0.0017	FALSE	0.1872	overrec	0.0147867	0.636994	0.00251649	FHDC1	in	FHDC1	in	protein_coding
791	1823	snv	rs1665650	10	118487100	10:116727589	-0.0019	0.0033	-0.0019	FALSE	0.2759	overdom	0.168654	0.112498	0.00978272	HSPA12A	in	HSPA12A	in	protein_coding
793	1826	snv	rs2241072	17	55184769	17:57107408	0.0021	-0.0028	0.0021	FALSE	0.4634	overrec	0.779919	0.013305	0.0701639	AKAP1	in	AKAP1	in	protein_coding
794	1831	snv	rs10953201	7	96738758	7:97109446	0.0024	-0.003	0.0024	FALSE	0.3205	overrec	0.089509	0.408873	0.00596738	ACN9	-7144bp	ACN9	-7144bp	protein_coding
799	1840	snv	rs1524953	11	90645680	11:90912512	-0.0003	-0.0017	0.0054	FALSE	0.3714	rec	0.070178	0.000934137	0.846688	NaN	NaN	DISC1FP1	in	processed_transcript
803	1845	snv	rs415545	1	213728049	1:213554706	0.0032	-0.0023	-0.0019	FALSE	0.3532	dom	0.00253815	0.278629	0.000642849	NaN	NaN	RP11-554K11.2	+8259bp	lincRNA
804	1848	snv	rs9916834	17	41524963	17:43447595	-0.0011	0.0019	0.0109	FALSE	0.1383	rec	0.0035833	0.000895498	0.0273543	DHX8	-36270bp	MIR2117	in	lincRNA
805	1851	snv	rs6466401	7	111782891	7:112142836	0.0019	-0.0028	0.0019	FALSE	0.4071	overrec	0.94815	0.0102691	0.0568878	DOCK4	in	DOCK4	in	protein_coding
806	1852	snv	rs10888267	1	248059423	1:247896121	0.0041	-0.0023	-0.001	FALSE	0.4606	overrec	0.0274518	0.967125	0.000703811	OR2W3	in	OR2W3	in	protein_coding
807	1854	snv	rs2957464	8	106312385	8:105300157	0.0021	-0.0036	-0.0026	FALSE	0.2007	dom	0.00176145	0.49926	0.000657331	ZFPM2	-18535bp	RP11-127H5.1	in	protein_coding
808	1858	snv	rs11590076	1	202122783	1:202153655	0.0001	0.0017	-0.0064	FALSE	0.3177	rec	0.102834	0.000519764	0.95444	PTPN7	in	PTPN7	in	protein_coding
811	1872	snv	rs854787	17	18035019	17:18131705	-0.0035	0.0036	0.0022	FALSE	0.4033	overdom	0.119561	0.165729	0.000899322	MYO15A	in	MYO15A	in	protein_coding
817	1884	snv	rs7748720	6	20689945	6:20689714	0.0021	-0.0035	-0.0024	FALSE	0.2153	overrec	0.00182503	0.543307	0.000538851	CDKAL1	in	CDKAL1	in	protein_coding
818	1887	snv	rs9544746	13	78761493	13:78187358	-0.0007	0.0048	0.0212	FALSE	0.0532	rec	0.00355366	0.00147851	0.013699	NaN	NaN	RNF219-AS1	in	antisense
819	1892	snv	rs11231286	11	62731891	11:62964419	0.0025	-0.0034	-0.0022	FALSE	0.289	overrec	0.0146346	0.801761	0.00105572	SLC22A6	in	SLC22A6	in	protein_coding
820	1896	snv	rs1030389	15	25277788	15:25032641	-0.0033	0.003	0.0018	FALSE	0.384	overdom	0.0356349	0.638835	0.000879724	SNRPN	+53918bp	SNHG14,RP11-701H24.10,PWAR6	in	processed_transcript,processed_transcript,lincRNA
821	1897	snv	rs9472422	6	12719542	6:12719310	0.0021	0.0001	-0.006	FALSE	0.3765	rec	0.00085676	0.000795755	0.0224107	PHACTR1	in	PHACTR1	in	protein_coding
823	1901	snv	rs10761618	10	51574606	10:46021214	-0.0003	-0.0016	0.0049	FALSE	0.2804	rec	0.0283148	4.04276e-05	0.564634	NCOA4	in	NCOA4	in	protein_coding
824	1903	snv	rs4937186	11	126666312	11:126796417	-0.0027	0.0033	0.0021	FALSE	0.3144	overdom	0.0237574	0.534773	0.000820591	KIRREL3	in	KIRREL3	in	protein_coding
828	1918	snv	rs11130666	3	58627606	3:58641879	-0.0008	-0.0019	0.0036	FALSE	0.477	rec	0.0195065	0.00097736	0.550236	FAM3D	in	FAM3D	in	protein_coding
830	1921	snv	rs2248989	21	30943987	21:29571667	0.0023	-0.0032	0.0023	FALSE	0.2597	overrec	0.0632616	0.485296	0.00757074	BACH1,GRIK1	in	BACH1,GRIK1	in	protein_coding,protein_coding
836	1934	snv	rs3212153	4	110609481	4:109688325	-0.0014	0.0046	-0.0014	FALSE	0.152	overdom	0.0459621	0.128014	0.00577024	CCDC109B	in	CCDC109B	in	protein_coding
839	1942	snv	rs10924195	1	245571347	1:245408045	0.0004	-0.0033	0.0155	FALSE	0.0996	rec	0.640524	0.00330205	0.206862	KIF26B	in	KIF26B	in	protein_coding
841	1951	snv	rs16999625	20	17713721	20:17733076	-0.0007	0.0054	-0.0248	FALSE	0.0704	rec	0.114237	0.0277872	0.0353095	BANF2	in	BANF2	in	protein_coding
843	1953	snv	rs1842737	12	129806980	12:129322435	-0.002	0.003	-0.002	FALSE	0.2979	overdom	0.169525	0.07916	0.00551391	TMEM132D	in	TMEM132D	in	protein_coding
844	1955	snv	rs10935154	3	134830532	3:135111690	0.0018	-0.0028	0.0018	FALSE	0.4771	overrec	0.331896	0.0034324	0.224218	EPHB1	in	EPHB1	in	protein_coding
845	1958	snv	rs7725025	5	83307574	5:84011755	0.0004	-0.0034	0.0157	FALSE	0.0959	rec	0.778171	0.00261827	0.287553	EDIL3	in	EDIL3	in	protein_coding
846	1965	snv	rs2501278	1	22371711	1:22045218	0.0006	-0.0033	0.0162	FALSE	0.1251	rec	0.658527	0.00378923	0.179446	CDC42	-7409bp	CDC42	-7409bp	protein_coding
848	1967	snv	rs6544822	2	23635949	2:23413078	0.0002	0.0016	-0.0056	FALSE	0.2838	rec	0.0810459	0.000313335	0.793503	KLHL29	in	KLHL29	in	protein_coding
850	1977	snv	rs1051978	18	77170477	18:79410477	-0.0015	0.005	0.0037	FALSE	0.1221	overdom	0.000918944	0.508309	0.000539533	NFATC1	in	NFATC1	in	protein_coding
851	1978	snv	rs11242244	5	134772111	5:135436421	0.0003	-0.0021	0.0098	FALSE	0.1947	rec	0.49512	0.000987037	0.605237	C5orf20	-7794bp	C5orf20	-7794bp	protein_coding
852	1981	snv	rs9963578	18	74293754	18:76581797	-0.0006	0.0114	-0.0006	FALSE	0.0268	overdom	0.00112412	0.838265	0.00078848	ZNF516	+86608bp	LINC00908	in	protein_coding
853	1982	snv	rs4984222	15	34660810	15:34368609	-0.0018	0.0036	-0.0018	FALSE	0.2262	overdom	0.0546373	0.373074	0.00645192	LPCAT4	+1331bp	LPCAT4	+1331bp	protein_coding
859	1988	snv	rs17620682	8	15984787	8:16127278	0.0004	-0.0175	0.0004	FALSE	0.0116	overrec	0.001113	0.817624	0.00086684	MSR1	in	MSR1	in	protein_coding
864	1995	snv	rs11010696	10	36815225	10:36526297	-0.0033	0.0019	0.0028	FALSE	0.367	dom	0.00254156	0.240028	0.000733094	NAMPTL	+2063bp	NAMPTL	+2063bp	protein_coding
865	1999	snv	rs12137650	1	95332864	1:94867308	-0.0029	0.0023	0.003	FALSE	0.3209	dom	0.00148355	0.187563	0.000667409	SLC44A3	in	SLC44A3	in	protein_coding
868	2008	snv	rs1509558	15	81391244	15:81098903	-0.0016	0.0009	0.0084	FALSE	0.245	rec	0.00274536	0.000408933	0.0475885	C15orf26	in	C15orf26	in	protein_coding
873	2024	snv	rs9941150	16	87880669	16:87847063	-0.0014	0.005	-0.0014	FALSE	0.1287	overdom	0.00656872	0.646036	0.00164699	SLC7A5	in	SLC7A5	in	protein_coding
878	2039	snv	rs2974452	5	60995261	5:61699434	-0.0015	0.0009	0.008	FALSE	0.236	rec	0.00210954	0.00185952	0.0216782	C5orf64	in	C5orf64	in	protein_coding
881	2047	snv	rs11744078	5	32733968	5:32733862	-0.0005	0.0044	-0.0199	FALSE	0.0748	rec	0.364964	0.0034001	0.112365	NPR3	in	NPR3	in	protein_coding
885	2053	snv	rs1887063	14	21625242	14:21157083	0.0007	0.0018	-0.0037	FALSE	0.4317	rec	0.0426622	0.00194065	0.650327	OR5AU1	+1020bp	OR5AU1	+1020bp	protein_coding
887	2063	snv	rs234567	14	97106096	14:96639759	-0.003	0.0023	0.0024	FALSE	0.3331	dom	0.00210115	0.308609	0.000497659	PAPOLA	+72648bp	RN7SKP108	+1245bp	misc_RNA
889	2066	snv	rs2468849	11	18138153	11:18116606	-0.001	0.006	-0.001	FALSE	0.0891	overdom	0.0222402	0.0400681	0.00329035	MRGPRX3	-4349bp	SAA3P	+474bp	pseudogene
891	2068	snv	rs4551953	14	44857137	14:44387934	0.0033	-0.0028	-0.0016	FALSE	0.3915	overrec	0.0330053	0.628895	0.000666871	NaN	NaN	RP11-305B6.3	+3389bp	lincRNA
892	2069	snv	rs1351846	4	79245698	4:78324544	0.003	-0.0027	-0.0016	FALSE	0.3404	overrec	0.0168738	0.903055	0.00161733	FRAS1	in	FRAS1	in	protein_coding
896	2086	snv	rs12491229	3	186900999	3:187183211	-0.0008	0.0082	-0.0008	FALSE	0.0492	overdom	0.00178796	0.340965	0.000681285	RPL39L	+2303bp	RPL39L	+2303bp	protein_coding
